# Supplementary material for: Genetic Diversity and Evaluation of Agro-Morphological Traits in Lettuce Core Collection
Source: Plants (Basel). 2024 Dec 19;13(24):3552. doi: 10.3390/plants13243552 (PMC11679554; doi:10.3390/plants13243552)
Supplement: Supplementary file 1 [file plants-13-03552-s001.zip › Table S1.xlsx]

## Sheet: Table S1
Table S1. List of 2,001 Lactuca germplasm in the National Agrobiodiversity Center (NAC).
Sample ID	Accession	Species	Origin	Type
1	IT32810	Lactuca sativa	Unknown	Unknown
2	IT32831	Lactuca sativa	Unknown	Cultivar
5	IT227843	Lactuca sativa	Unknown	Unknown
6	IT228182	Lactuca sativa	Netherlands	Unknown
8	IT262387	Lactuca sativa	Unknown	Unknown
9	IT273597	Lactuca sativa	Canada	Unknown
10	IT275511	Lactuca sativa	Pakistan	Cultivated
11	IT280094	Lactuca sativa	South Korea	Breeding line
12	IT293987	Lactuca sativa	Netherlands	Landrace
13	IT293989	Lactuca sativa	Netherlands	Landrace
14	IT294025	Lactuca sativa	Macedonia	Cultivar
15	IT294028	Lactuca sativa	Macedonia	Cultivar
16	IT294051	Lactuca sativa	Macedonia	Cultivar
17	IT294059	Lactuca sativa	Russia	Cultivar
18	IT294082	Lactuca sativa	Germany	Cultivar
19	IT294083	Lactuca sativa	Hungary	Landrace
20	IT294174	Lactuca sativa	Netherlands	Cultivar
21	IT294246	Lactuca sativa	Australia	Cultivar
22	IT294252	Lactuca sativa	France	Cultivar
23	IT294284	Lactuca sativa	United Kingdom	Cultivar
24	IT300098	Lactuca sativa	China	Cultivar
25	IT300133	Lactuca sativa	Türkiye	Unknown
26	IT300137	Lactuca sativa	Türkiye	Landrace
27	IT300138	Lactuca sativa	Yugoslavia	Cultivar
28	IT300139	Lactuca sativa	Yugoslavia	Cultivar
29	IT300141	Lactuca sativa	Spain	Cultivated
30	IT300147	Lactuca sativa	Russia	Unknown
31	IT300149	Lactuca sativa	United States	Unknown
32	IT300152	Lactuca sativa	Japan	Unknown
33	IT300153	Lactuca sativa	Unknown	Cultivar
34	IT300169	Lactuca sativa	Hungary	Cultivar
35	IT300173	Lactuca sativa	Hungary	Cultivar
36	IT300179	Lactuca sativa	Hungary	Cultivar
37	IT300183	Lactuca sativa	Hungary	Cultivar
38	IT300184	Lactuca sativa	Hungary	Cultivar
39	IT300186	Lactuca sativa	Hungary	Cultivar
40	IT300187	Lactuca sativa	Hungary	Cultivar
41	IT300188	Lactuca sativa	Netherlands	Landrace
42	IT300191	Lactuca sativa	Netherlands	Landrace
43	IT300192	Lactuca sativa	Netherlands	Landrace
44	IT300195	Lactuca sativa	Netherlands	Landrace
45	IT300200	Lactuca sativa	Macedonia	Cultivar
46	IT300205	Lactuca sativa	Macedonia	Cultivar
47	IT300209	Lactuca sativa	Macedonia	Cultivar
48	IT300218	Lactuca sativa	Israel	Cultivar
49	IT300223	Lactuca sativa	Germany	Cultivar
50	IT300228	Lactuca sativa	Germany	Cultivar
51	IT300230	Lactuca sativa	Germany	Cultivar
52	IT300260	Lactuca sativa	United States	Cultivar
53	IT300319	Lactuca sativa	Unknown	Cultivar
54	IT300560	Lactuca sativa	China	Cultivar
55	IT300578	Lactuca sativa	Ukraine	Cultivar
56	IT300963	Lactuca sativa	Italy	Cultivar
57	IT300964	Lactuca sativa	Unknown	Cultivar
58	IT300965	Lactuca sativa	Unknown	Cultivar
59	IT300983	Lactuca sativa	China	Cultivar
60	IT301029	Lactuca sativa	China	Cultivar
61	IT301030	Lactuca sativa	China	Cultivar
62	IT301031	Lactuca sativa	China	Cultivar
63	IT301034	Lactuca sativa	China	Cultivar
64	IT301036	Lactuca sativa	China	Cultivar
65	IT301037	Lactuca sativa	China	Cultivar
66	IT301038	Lactuca sativa	China	Cultivar
67	IT301039	Lactuca sativa	China	Cultivar
68	IT301042	Lactuca sativa	China	Cultivar
69	IT301043	Lactuca sativa	South Korea	Breeding line
70	IT301044	Lactuca sativa	Georgia	Landrace
71	IT301045	Lactuca sativa	Netherlands	Unknown
72	IT301046	Lactuca sativa	Egypt	Landrace
73	IT301047	Lactuca sativa	China	Landrace
74	IT301049	Lactuca sativa	Thailand	Cultivar
75	IT301050	Lactuca sativa	Thailand	Cultivar
76	IT301051	Lactuca sativa	Thailand	Cultivar
77	IT301052	Lactuca sativa	Thailand	Cultivar
78	IT301053	Lactuca sativa	Thailand	Cultivar
79	IT301054	Lactuca sativa	Malaysia	Unknown
80	IT301055	Lactuca sativa	Unknown	Cultivar
81	IT301059	Lactuca sativa	China	Cultivar
82	IT301061	Lactuca sativa	China	Cultivar
83	IT301062	Lactuca sativa	China	Cultivar
84	IT301813	Lactuca sativa	Türkiye	Cultivar
85	IT301897	Lactuca sativa	Hungary	Landrace
86	IT301928	Lactuca sativa	South Korea	Landrace
87	IT318480	Lactuca sativa	United States	Cultivar
88	IT318481	Lactuca sativa	South Korea	Cultivar
89	IT318482	Lactuca sativa	South Korea	Cultivar
90	IT318483	Lactuca sativa	South Korea	Cultivar
91	IT318484	Lactuca sativa	South Korea	Cultivar
92	IT318485	Lactuca sativa	South Korea	Cultivar
93	IT318486	Lactuca sativa	South Korea	Cultivar
94	IT318487	Lactuca sativa	South Korea	Cultivar
95	IT318488	Lactuca sativa	South Korea	Cultivar
96	IT318489	Lactuca sativa	Laos	Landrace
97	IT321042	Lactuca sativa	Armenia	Landrace
98	IT321043	Lactuca sativa	Georgia	Landrace
99	IT321044	Lactuca sativa	Georgia	Landrace
100	IT321045	Lactuca sativa	Georgia	Landrace
101	IT321046	Lactuca sativa	Georgia	Landrace
102	IT324826	Lactuca sativa	Georgia	Landrace
103	IT324827	Lactuca sativa	Georgia	Landrace
104	IT324828	Lactuca sativa	Georgia	Landrace
105	IT324829	Lactuca sativa	Georgia	Landrace
106	IT324830	Lactuca sativa	Georgia	Landrace
107	IT325214	Lactuca sativa	Unknown	Unknown
108	IT325215	Lactuca sativa	Unknown	Unknown
109	IT325237	Lactuca sativa	Unknown	Unknown
110	IT325238	Lactuca sativa	Unknown	Unknown
111	IT325239	Lactuca sativa	Unknown	Unknown
112	IT325240	Lactuca sativa	Unknown	Unknown
113	IT325241	Lactuca sativa	Unknown	Unknown
114	IT325242	Lactuca sativa	Unknown	Unknown
115	IT325243	Lactuca sativa	Unknown	Unknown
116	IT325244	Lactuca sativa	Unknown	Unknown
117	IT325245	Lactuca sativa	Unknown	Unknown
118	IT325246	Lactuca sativa	Unknown	Unknown
119	IT326773	Lactuca sativa	Unknown	Unknown
120	IT326774	Lactuca sativa	Unknown	Unknown
121	IT326775	Lactuca sativa	Unknown	Unknown
122	IT326782	Lactuca sativa	Unknown	Unknown
123	IT326792	Lactuca sativa	South Korea	Landrace
124	IT326908	Lactuca sativa	South Korea	Landrace
126	IT326943	Lactuca sativa	South Korea	Breeding line
127	IT326944	Lactuca sativa	South Korea	Breeding line
128	IT326945	Lactuca sativa	South Korea	Breeding line
129	IT326946	Lactuca sativa	South Korea	Breeding line
130	IT326947	Lactuca sativa	South Korea	Breeding line
131	IT326948	Lactuca sativa	South Korea	Breeding line
132	IT326949	Lactuca sativa	South Korea	Breeding line
133	IT326950	Lactuca sativa	South Korea	Breeding line
134	IT326951	Lactuca sativa	South Korea	Breeding line
135	IT326952	Lactuca sativa	South Korea	Breeding line
136	IT326953	Lactuca sativa	South Korea	Breeding line
137	IT326954	Lactuca sativa	South Korea	Breeding line
138	IT328523	Lactuca sativa	Unknown	Unknown
139	IT328525	Lactuca sativa	Unknown	Unknown
140	IT328526	Lactuca sativa	Unknown	Unknown
141	IT328527	Lactuca sativa	Unknown	Unknown
142	IT328528	Lactuca sativa	Unknown	Unknown
143	IT328529	Lactuca sativa	Unknown	Unknown
144	IT328530	Lactuca sativa	Unknown	Unknown
145	IT328532	Lactuca sativa	Russia	Unknown
146	IT328533	Lactuca sativa	France	Unknown
147	IT328535	Lactuca sativa	Netherlands	Unknown
148	IT328536	Lactuca sativa	Türkiye	Unknown
149	IT328538	Lactuca sativa	Türkiye	Unknown
150	IT328539	Lactuca sativa	Türkiye	Unknown
151	IT328540	Lactuca sativa	Türkiye	Unknown
152	IT328541	Lactuca sativa	Türkiye	Unknown
153	IT328544	Lactuca sativa	Türkiye	Unknown
154	IT328545	Lactuca sativa	Türkiye	Unknown
155	IT328546	Lactuca sativa	Türkiye	Unknown
156	IT328547	Lactuca sativa	Türkiye	Unknown
157	IT328548	Lactuca sativa	Türkiye	Unknown
158	IT328549	Lactuca sativa	Türkiye	Unknown
159	IT328550	Lactuca sativa	Türkiye	Unknown
160	IT328551	Lactuca sativa	Türkiye	Unknown
161	IT328552	Lactuca sativa	Türkiye	Unknown
162	IT328553	Lactuca sativa	Türkiye	Unknown
163	IT328554	Lactuca sativa	Türkiye	Unknown
164	IT328555	Lactuca sativa	Türkiye	Unknown
165	IT328556	Lactuca sativa	Türkiye	Unknown
166	IT328557	Lactuca sativa	Türkiye	Unknown
167	IT328558	Lactuca sativa	Türkiye	Unknown
168	IT328559	Lactuca sativa	Türkiye	Unknown
169	IT328560	Lactuca sativa	Türkiye	Unknown
170	IT328561	Lactuca sativa	Türkiye	Unknown
171	IT328562	Lactuca sativa	Türkiye	Unknown
172	IT328564	Lactuca sativa	Türkiye	Unknown
173	IT328566	Lactuca sativa	Türkiye	Unknown
174	IT328569	Lactuca sativa	Türkiye	Unknown
175	IT328570	Lactuca sativa	Sweden	Unknown
176	IT328571	Lactuca sativa	Hungary	Cultivar
177	IT328573	Lactuca sativa	Macedonia	Cultivar
178	IT328575	Lactuca sativa	Argentina	Cultivated
179	IT328576	Lactuca sativa	Israel	Cultivar
180	IT328577	Lactuca sativa	China	Unknown
181	IT328578	Lactuca sativa	China	Unknown
182	IT328579	Lactuca sativa	Türkiye	Cultivated
183	IT328580	Lactuca sativa	Türkiye	Cultivated
184	IT328581	Lactuca sativa	Türkiye	Cultivated
185	IT328582	Lactuca sativa	Türkiye	Cultivated
186	IT328583	Lactuca sativa	Türkiye	Cultivated
187	IT328586	Lactuca sativa	Türkiye	Cultivated
188	IT328588	Lactuca sativa	Türkiye	Cultivated
189	IT328590	Lactuca sativa	Türkiye	Cultivated
190	IT328592	Lactuca sativa	Türkiye	Cultivated
191	IT328593	Lactuca sativa	Türkiye	Cultivated
192	IT328594	Lactuca sativa	Türkiye	Cultivated
193	IT328595	Lactuca sativa	Türkiye	Cultivated
194	IT328596	Lactuca sativa	Türkiye	Cultivated
195	IT328597	Lactuca sativa	Türkiye	Cultivated
196	IT328601	Lactuca sativa	Türkiye	Cultivated
197	IT328602	Lactuca sativa	Türkiye	Cultivated
198	IT328605	Lactuca sativa	Türkiye	Cultivated
199	IT328606	Lactuca sativa	Türkiye	Cultivated
200	IT328607	Lactuca sativa	Türkiye	Cultivated
201	IT328608	Lactuca sativa	Türkiye	Cultivated
202	IT328610	Lactuca sativa	Türkiye	Cultivated
203	IT328612	Lactuca sativa	Türkiye	Cultivated
204	IT328615	Lactuca sativa	Türkiye	Cultivated
205	IT328618	Lactuca sativa	Türkiye	Cultivated
206	IT328619	Lactuca sativa	Türkiye	Cultivated
207	IT328621	Lactuca sativa	Türkiye	Cultivated
208	IT328622	Lactuca sativa	Türkiye	Cultivated
209	IT328623	Lactuca sativa	Türkiye	Cultivated
210	IT328624	Lactuca sativa	Greece	Cultivated
211	IT328625	Lactuca sativa	Greece	Cultivated
212	IT328628	Lactuca sativa	Greece	Cultivated
213	IT328630	Lactuca sativa	Greece	Cultivated
214	IT328633	Lactuca sativa	Soviet Union	Cultivated
215	IT328634	Lactuca sativa	United States	Cultivated
216	IT328635	Lactuca sativa	Italy	Cultivated
217	IT328636	Lactuca sativa	Soviet Union	Cultivated
218	IT328637	Lactuca sativa	Soviet Union	Cultivated
219	IT328641	Lactuca sativa	United States	Cultivated
220	IT328650	Lactuca sativa	France	Cultivar
221	IT328651	Lactuca sativa	Kazakhstan	Cultivated
222	IT328652	Lactuca sativa	Kazakhstan	Cultivated
223	IT328653	Lactuca sativa	Bulgaria	Cultivated
224	IT328655	Lactuca sativa	Germany	Cultivated
225	IT328656	Lactuca sativa	Syria	Cultivated
226	IT328657	Lactuca sativa	Syria	Cultivated
227	IT328659	Lactuca sativa	Poland	Cultivated
228	IT328660	Lactuca sativa	Poland	Unknown
229	IT328661	Lactuca sativa	United States	Cultivated
230	IT328662	Lactuca sativa	United States	Cultivated
231	IT328663	Lactuca sativa	United States	Cultivated
232	IT328664	Lactuca sativa	United States	Cultivated
234	IT328666	Lactuca sativa	United States	Cultivated
235	IT328667	Lactuca sativa	United States	Cultivated
237	IT328669	Lactuca sativa	United States	Cultivated
238	IT328670	Lactuca sativa	United States	Cultivated
239	IT328671	Lactuca sativa	United States	Cultivated
240	IT328672	Lactuca sativa	United States	Cultivated
241	IT328673	Lactuca sativa	United States	Cultivated
242	IT328674	Lactuca sativa	United States	Cultivated
243	IT328675	Lactuca sativa	United States	Cultivated
244	IT328676	Lactuca sativa	United States	Cultivated
245	IT328677	Lactuca sativa	United States	Cultivated
246	IT328678	Lactuca sativa	Unknown	Unknown
247	IT328679	Lactuca sativa	Tajikistan	Landrace
248	IT328681	Lactuca sativa	South Korea	Landrace
249	IT328690	Lactuca sativa	Georgia	Landrace
250	IT328691	Lactuca sativa	Georgia	Landrace
251	IT328692	Lactuca sativa	Georgia	Landrace
252	IT328693	Lactuca sativa	Georgia	Landrace
253	IT328694	Lactuca sativa	Georgia	Landrace
254	IT328695	Lactuca sativa	Georgia	Landrace
255	IT328696	Lactuca sativa	Armenia	Landrace
256	IT328697	Lactuca sativa	Georgia	Landrace
257	IT328698	Lactuca sativa	Georgia	Landrace
258	IT331680	Lactuca sativa	Netherlands	Cultivar
259	IT331681	Lactuca sativa	Netherlands	Cultivar
260	IT331683	Lactuca sativa	Netherlands	Cultivar
261	IT331684	Lactuca sativa	Netherlands	Cultivar
262	IT331720	Lactuca sativa	Netherlands	Cultivar
263	IT331721	Lactuca sativa	Netherlands	Cultivar
264	IT331722	Lactuca sativa	Netherlands	Cultivar
265	IT331723	Lactuca sativa	Netherlands	Cultivar
266	IT331724	Lactuca sativa	Netherlands	Cultivar
267	IT332973	Lactuca sativa	Türkiye	Landrace
268	IT333723	Lactuca sativa	South Korea	Landrace
269	IT333724	Lactuca sativa	South Korea	Landrace
270	IT333725	Lactuca sativa	Armenia	Landrace
271	IT333727	Lactuca sativa	Georgia	Landrace
272	IT333728	Lactuca sativa	South Korea	Landrace
273	IT333729	Lactuca sativa	Portugal	Unknown
274	IT333730	Lactuca sativa	South Korea	Landrace
275	IT333745	Lactuca sativa	Türkiye	Cultivated
276	IT333747	Lactuca sativa	Türkiye	Cultivated
277	IT333749	Lactuca sativa	Georgia	Landrace
278	IT333750	Lactuca sativa	Egypt	Cultivar
279	IT333754	Lactuca sativa	Türkiye	Unknown
280	IT333755	Lactuca sativa	Russia	Landrace
281	IT333756	Lactuca sativa	China	Cultivar
282	IT333757	Lactuca sativa	Malaysia	Unknown
283	IT333760	Lactuca sativa	Türkiye	Landrace
284	IT333762	Lactuca sativa	Türkiye	Cultivated
285	IT333763	Lactuca sativa	Türkiye	Cultivated
286	IT333769	Lactuca sativa	Türkiye	Cultivated
287	IT333772	Lactuca sativa	South Korea	Cultivar
288	IT333773	Lactuca sativa	South Korea	Unknown
289	IT333774	Lactuca sativa	Georgia	Landrace
290	IT333775	Lactuca sativa	Georgia	Landrace
291	IT333776	Lactuca sativa	Georgia	Landrace
292	IT333777	Lactuca sativa	Georgia	Landrace
293	IT333778	Lactuca sativa	Armenia	Landrace
294	IT333779	Lactuca sativa	Armenia	Landrace
295	IT333780	Lactuca sativa	Armenia	Landrace
296	IT333781	Lactuca sativa	Georgia	Landrace
297	IT333782	Lactuca sativa	Georgia	Landrace
298	IT333783	Lactuca sativa	South Korea	Landrace
299	IT333784	Lactuca sativa	Georgia	Landrace
300	IT333785	Lactuca sativa	Georgia	Landrace
301	IT333786	Lactuca sativa	South Korea	Landrace
302	IT333787	Lactuca sativa	Georgia	Landrace
303	IT333788	Lactuca sativa	South Korea	Landrace
304	IT333789	Lactuca sativa	South Korea	Landrace
305	IT333790	Lactuca sativa	South Korea	Landrace
306	IT333791	Lactuca sativa	Georgia	Landrace
307	IT333792	Lactuca sativa	United States	Unknown
308	IT333793	Lactuca sativa	Türkiye	Cultivated
309	IT333794	Lactuca sativa	United States	Unknown
310	IT333795	Lactuca sativa	Malta	Unknown
311	IT334579	Lactuca sativa	Unknown	Cultivar
312	IT271157	Lactuca sativa	Russia	Cultivar
313	IT32829	Lactuca sativa	Unknown	Unknown
323	IT264959	Lactuca sativa	Israel	Unknown
324	IT289592	Lactuca sativa	United States	Cultivar
325	IT301056	Lactuca sativa	China	Landrace
326	IT301057	Lactuca sativa	China	Landrace
327	IT301058	Lactuca sativa	China	Landrace
328	IT216193	Lactuca sativa	Unknown	Cultivar
329	IT328699	Lactuca sativa	Canada	Breeding line
330	IT328700	Lactuca sativa	Netherlands	Breeding line
331	IT333796	Lactuca sativa	Georgia	Landrace
332	IT333797	Lactuca sativa	Italy	Cultivar
333	IT333798	Lactuca sativa	Georgia	Landrace
334	IT333799	Lactuca sativa	Georgia	Landrace
335	IT333800	Lactuca sativa	Asia	Cultivar
336	IT333801	Lactuca sativa	Asia	Cultivar
337	IT333802	Lactuca sativa	Asia	Cultivar
339	IT333804	Lactuca serriola	Georgia	Wild species
340	IT333805	Lactuca serriola	Egypt	Unknown
341	IT333806	Lactuca serriola	Israel	Unknown
342	IT333807	Lactuca serriola	Iraq	Unknown
343	IT333808	Lactuca serriola	Georgia	Wild species
344	IT333809	Lactuca serriola	Georgia	Wild species
345	IT333810	Lactuca serriola	Georgia	Wild species
347	IT331676	Lactuca sativa	South Korea	Landrace
348	IT333722	Lactuca saligna	Georgia	Wild species
355	K249284	Lactuca indica	South Korea	Wild species
356	IT304127	Lactuca indica	South Korea	Cultivar
357	K258780	Lactuca indica	South Korea	Wild species
374	IT216896	Lactuca sativa	Unknown	Cultivar
375	IT216897	Lactuca sativa	Unknown	Cultivar
376	IT216898	Lactuca sativa	Unknown	Cultivar
377	IT216899	Lactuca sativa	Unknown	Cultivar
378	IT216900	Lactuca sativa	Unknown	Cultivar
379	IT228744	Lactuca sativa	Unknown	Cultivar
380	IT228757	Lactuca sativa	Unknown	Cultivar
381	IT228758	Lactuca sativa	Unknown	Cultivar
382	IT260081	Lactuca sativa	Unknown	Cultivar
383	IT267597	Lactuca sativa	Netherlands	Cultivar
384	IT293850	Lactuca sativa	United States	Cultivar
385	IT296642	Lactuca sativa	Netherlands	Unknown
386	IT296643	Lactuca sativa	United States	Unknown
387	IT304118	Lactuca sativa	Netherlands	Breeding line
388	IT217362	Lactuca sativa	United States	Cultivar
389	IT220010	Lactuca sativa	Asia	Cultivar
390	IT262412	Lactuca sativa	Asia	Cultivar
391	IT271099	Lactuca sativa	Asia	Cultivar
392	IT271150	Lactuca sativa	Asia	Cultivar
393	IT271159	Lactuca sativa	Russia	Cultivar
394	IT333803	Lactuca sativa	Asia	Cultivar
395	IT217363	Lactuca sativa	Bulgaria	Unknown
396	IT260692	Lactuca sativa	Myanmar	Landrace
397	IT275569	Lactuca sativa	Germany	Unknown
398	IT275570	Lactuca sativa	Germany	Landrace
399	IT296680	Lactuca sativa	Türkiye	Cultivar
400	IT300982	Lactuca sativa	China	Cultivar
403	IT217859	Lactuca serriola	Canada	Unknown
405	IT259238	Lactuca serriola	Denmark	Unknown
406	IT259239	Lactuca serriola	Unknown	Unknown
411	IT318492	Lactuca sativa	South Korea	Landrace
412	IT318493	Lactuca sativa	South Korea	Landrace
413	IT318494	Lactuca sativa	South Korea	Landrace
414	IT318495	Lactuca sativa	South Korea	Landrace
415	IT318496	Lactuca sativa	South Korea	Landrace
416	IT318497	Lactuca sativa	South Korea	Landrace
417	IT318498	Lactuca sativa	South Korea	Landrace
418	IT331673	Lactuca sativa	South Korea	Landrace
419	IT331674	Lactuca sativa	South Korea	Landrace
420	IT331675	Lactuca sativa	South Korea	Landrace
422	IT331678	Lactuca sativa	South Korea	Landrace
423	IT331679	Lactuca sativa	South Korea	Landrace
424	IT217499	Lactuca altaica	Unknown	Crop wild relatives
425	IT217857	Lactuca altaica	Unknown	Crop wild relatives
427	IT217858	Lactuca livida	Unknown	Crop wild relatives
430	IT328701	Lactuca sativa	Georgia	Landrace
431	IT331725	Lactuca sativa	Georgia	Landrace
432	IT331726	Lactuca sativa	Georgia	Landrace
434	IT331728	Lactuca sativa	Georgia	Landrace
435	IT331729	Lactuca sativa	Georgia	Landrace
436	IT331730	Lactuca sativa	Georgia	Landrace
437	IT331731	Lactuca sativa	Georgia	Landrace
438	IT331732	Lactuca sativa	Georgia	Landrace
439	IT331733	Lactuca serriola	Uzbekistan	Wild species
440	IT32795	Lactuca sativa	Unknown	Unknown
443	IT32799	Lactuca sativa	Unknown	Cultivar
444	IT32800	Lactuca sativa	Unknown	Cultivar
446	IT32802	Lactuca sativa	Unknown	Cultivar
447	IT32803	Lactuca sativa	Unknown	Cultivar
448	IT32804	Lactuca sativa	Unknown	Unknown
449	IT32805	Lactuca sativa	Unknown	Unknown
450	IT32806	Lactuca sativa	Unknown	Unknown
451	IT32807	Lactuca sativa	Unknown	Unknown
452	IT32808	Lactuca sativa	Unknown	Unknown
453	IT32809	Lactuca sativa	Unknown	Unknown
454	IT32811	Lactuca sativa	Unknown	Unknown
455	IT32812	Lactuca sativa	Unknown	Unknown
457	IT32814	Lactuca sativa	Unknown	Unknown
458	IT32815	Lactuca sativa	Unknown	Unknown
459	IT32816	Lactuca sativa	Unknown	Unknown
460	IT32817	Lactuca sativa	Unknown	Cultivar
462	IT32819	Lactuca sativa	Unknown	Unknown
463	IT32820	Lactuca sativa	Unknown	Unknown
464	IT32821	Lactuca sativa	Unknown	Cultivar
465	IT32822	Lactuca sativa	Unknown	Cultivar
466	IT32823	Lactuca sativa	Unknown	Cultivar
467	IT32824	Lactuca sativa	Unknown	Unknown
468	IT32825	Lactuca sativa	Unknown	Unknown
470	IT32827	Lactuca sativa	Unknown	Unknown
471	IT32828	Lactuca sativa	Unknown	Unknown
472	IT32830	Lactuca sativa	Unknown	Cultivar
473	IT100511	Lactuca sativa	South Korea	Cultivar
474	IT100512	Lactuca sativa	South Korea	Cultivar
475	IT100514	Lactuca sativa	South Korea	Cultivar
476	IT100515	Lactuca sativa	South Korea	Cultivar
478	IT100517	Lactuca sativa	South Korea	Cultivar
480	IT100519	Lactuca sativa	South Korea	Cultivar
482	IT100521	Lactuca sativa	South Korea	Cultivar
483	IT100522	Lactuca sativa	South Korea	Cultivar
484	IT100523	Lactuca sativa	South Korea	Cultivar
485	IT100524	Lactuca sativa	South Korea	Cultivar
486	IT100525	Lactuca sativa	South Korea	Cultivar
487	IT100526	Lactuca sativa	South Korea	Landrace
488	IT100941	Lactuca sativa	South Korea	Landrace
489	IT100950	Lactuca sativa	South Korea	Landrace
491	IT100977	Lactuca sativa	South Korea	Landrace
492	IT101000	Lactuca sativa	South Korea	Landrace
493	IT101047	Lactuca sativa	South Korea	Landrace
494	IT101048	Lactuca sativa	South Korea	Landrace
495	IT101236	Lactuca sativa	South Korea	Landrace
496	IT101267	Lactuca sativa	South Korea	Landrace
497	IT101303	Lactuca sativa	South Korea	Landrace
498	IT101374	Lactuca sativa	South Korea	Landrace
499	IT102664	Lactuca sativa	South Korea	Landrace
500	IT102779	Lactuca sativa	South Korea	Landrace
501	IT102785	Lactuca sativa	South Korea	Landrace
503	IT103140	Lactuca sativa	South Korea	Landrace
504	IT103150	Lactuca sativa	South Korea	Landrace
505	IT103152	Lactuca sativa	South Korea	Landrace
506	IT103948	Lactuca sativa	South Korea	Landrace
508	IT104136	Lactuca sativa	South Korea	Landrace
509	IT104151	Lactuca sativa	South Korea	Landrace
510	IT104513	Lactuca sativa	South Korea	Landrace
511	IT104731	Lactuca sativa	China	Unknown
512	IT104877	Lactuca sativa	South Korea	Landrace
513	IT104952	Lactuca sativa	South Korea	Landrace
514	IT105183	Lactuca sativa	South Korea	Landrace
515	IT105450	Lactuca sativa	South Korea	Landrace
516	IT105673	Lactuca sativa	South Korea	Landrace
517	IT108868	Lactuca sativa	South Korea	Landrace
518	IT110819	Lactuca sativa	South Korea	Landrace
519	IT110820	Lactuca sativa	South Korea	Landrace
520	IT111069	Lactuca sativa	South Korea	Landrace
521	IT111109	Lactuca sativa	South Korea	Landrace
522	IT112878	Lactuca sativa	South Korea	Landrace
523	IT113107	Lactuca sativa	South Korea	Landrace
524	IT113364	Lactuca sativa	South Korea	Landrace
525	IT113396	Lactuca sativa	South Korea	Landrace
526	IT113459	Lactuca sativa	South Korea	Landrace
527	IT119003	Lactuca sativa	South Korea	Landrace
528	IT136754	Lactuca sativa	Nepal	Landrace
529	IT138077	Lactuca sativa	South Korea	Landrace
530	IT138082	Lactuca sativa	South Korea	Landrace
531	IT138204	Lactuca sativa	Unknown	Unknown
532	IT160590	Lactuca sativa	South Korea	Landrace
533	IT160604	Lactuca sativa	South Korea	Landrace
534	IT160686	Lactuca sativa	South Korea	Landrace
535	IT162787	Lactuca sativa	South Korea	Landrace
536	IT162912	Lactuca sativa	South Korea	Landrace
537	IT162914	Lactuca sativa	South Korea	Landrace
539	IT171346	Lactuca sativa	China	Unknown
540	IT178434	Lactuca sativa	South Korea	Landrace
541	IT178618	Lactuca sativa	South Korea	Landrace
542	IT178670	Lactuca sativa	South Korea	Landrace
543	IT178685	Lactuca sativa	South Korea	Landrace
544	IT180492	Lactuca sativa	South Korea	Landrace
545	IT180566	Lactuca sativa	South Korea	Landrace
546	IT180571	Lactuca sativa	South Korea	Landrace
547	IT180638	Lactuca sativa	South Korea	Landrace
548	IT180761	Lactuca sativa	Unknown	Cultivar
549	IT180763	Lactuca sativa	Unknown	Unknown
550	IT180764	Lactuca sativa	Unknown	Unknown
551	IT181002	Lactuca sativa	South Korea	Landrace
552	IT181003	Lactuca sativa	South Korea	Landrace
553	IT181004	Lactuca sativa	South Korea	Landrace
554	IT181005	Lactuca sativa	South Korea	Landrace
555	IT181006	Lactuca sativa	South Korea	Landrace
556	IT181007	Lactuca sativa	South Korea	Landrace
557	IT181983	Lactuca sativa	South Korea	Landrace
558	IT181984	Lactuca sativa	South Korea	Landrace
559	IT185750	Lactuca sativa	South Korea	Landrace
560	IT185751	Lactuca sativa	South Korea	Landrace
561	IT185752	Lactuca sativa	South Korea	Landrace
562	IT188109	Lactuca sativa	China	Unknown
563	IT189784	Lactuca sativa	South Korea	Landrace
564	IT191101	Lactuca sativa	South Korea	Landrace
565	IT194521	Lactuca sativa	South Korea	Landrace
566	IT195056	Lactuca sativa	South Korea	Landrace
567	IT195057	Lactuca sativa	South Korea	Landrace
568	IT195058	Lactuca sativa	South Korea	Landrace
569	IT195068	Lactuca sativa	South Korea	Landrace
570	IT195215	Lactuca sativa	South Korea	Landrace
571	IT200490	Lactuca sativa	Nepal	Unknown
572	IT203380	Lactuca sativa	United States	Unknown
573	IT203381	Lactuca sativa	Russia	Unknown
574	Seonpung plus	Lactuca sativa	South Korea	Cultivar
575	Dessert Rossa	Lactuca sativa	South Korea	Cultivar
576	Jinbbal	Lactuca sativa	South Korea	Cultivar
577	Nonghyeopheukchima	Lactuca sativa	South Korea	Cultivar
578	Mini Cup	Lactuca sativa	South Korea	Cultivar
579	Sinhongjuckchukmyeon	Lactuca sativa	South Korea	Cultivar
580	Sambokmeokchima	Lactuca sativa	South Korea	Cultivar
581	Super yeulpung	Lactuca sativa	South Korea	Cultivar
582	Dark Ailand	Lactuca sativa	South Korea	Cultivar
583	Powerred	Lactuca sativa	South Korea	Cultivar
584	Caesar's Green	Lactuca sativa	South Korea	Cultivar
585	Seonpung2	Lactuca sativa	South Korea	Cultivar
586	Seonpung3	Lactuca sativa	South Korea	Cultivar
587	Top Green	Lactuca sativa	South Korea	Cultivar
588	Super seonpung	Lactuca sativa	South Korea	Cultivar
589	Bulkkot	Lactuca sativa	South Korea	Cultivar
590	Heukharang	Lactuca sativa	South Korea	Cultivar
591	IT203382	Lactuca sativa	Unknown	Unknown
592	IT203383	Lactuca sativa	United States	Unknown
594	IT203385	Lactuca sativa	Netherlands	Unknown
595	IT203386	Lactuca sativa	Japan	Cultivar
596	IT203504	Lactuca sativa	Australia	Unknown
598	IT204019	Lactuca sativa	Russia	Unknown
599	IT204097	Lactuca sativa	South Korea	Landrace
601	IT204161	Lactuca sativa	South Korea	Landrace
602	IT204260	Lactuca sativa	Bolivia	Unknown
604	IT204284	Lactuca sativa	Bolivia	Unknown
605	IT204285	Lactuca sativa	Bolivia	Unknown
607	IT206683	Lactuca sativa	Unknown	Unknown
610	IT206800	Lactuca sativa	Unknown	Unknown
611	IT206823	Lactuca sativa	South Korea	Landrace
612	IT208803	Lactuca sativa	South Korea	Landrace
614	IT209987	Lactuca sativa	Vietnam	Unknown
615	IT209988	Lactuca sativa	Vietnam	Unknown
616	IT209989	Lactuca sativa	Vietnam	Unknown
617	IT213458	Lactuca sativa	South Korea	Unknown
618	IT213459	Lactuca sativa	South Korea	Landrace
620	IT213461	Lactuca sativa	Unknown	Unknown
622	IT214871	Lactuca sativa	South Korea	Landrace
624	IT214873	Lactuca sativa	South Korea	Landrace
625	IT215093	Lactuca sativa	Unknown	Unknown
634	IT215802	Lactuca sativa	France	Unknown
635	IT215803	Lactuca sativa	Türkiye	Unknown
639	IT216973	Lactuca sativa	Unknown	Unknown
640	IT216974	Lactuca sativa	Unknown	Unknown
642	IT216978	Lactuca sativa	Unknown	Unknown
645	IT216988	Lactuca sativa	Hungary	Unknown
646	IT216989	Lactuca sativa	China	Unknown
647	IT216990	Lactuca sativa	China	Unknown
648	IT216991	Lactuca sativa	United Kingdom	Unknown
651	IT216994	Lactuca sativa	United Kingdom	Unknown
652	IT216995	Lactuca sativa	Italy	Unknown
653	IT216996	Lactuca sativa	Netherlands	Unknown
654	IT216997	Lactuca sativa	Netherlands	Unknown
655	IT216998	Lactuca sativa	Portugal	Unknown
656	IT216999	Lactuca sativa	United Kingdom	Unknown
658	IT217001	Lactuca sativa	United Kingdom	Unknown
659	IT217002	Lactuca sativa	South Korea	Landrace
660	IT217003	Lactuca sativa	South Korea	Cultivar
662	IT217005	Lactuca sativa	South Korea	Cultivar
663	IT217006	Lactuca sativa	Unknown	Unknown
664	IT217007	Lactuca sativa	Russia	Cultivar
665	IT217008	Lactuca sativa	Russia	Cultivar
666	IT217009	Lactuca sativa	Russia	Cultivar
667	IT217010	Lactuca sativa	Unknown	Cultivar
668	IT217011	Lactuca sativa	Unknown	Cultivar
669	IT217012	Lactuca sativa	Unknown	Cultivar
670	IT217020	Lactuca sativa	China	Landrace
671	IT217024	Lactuca sativa	Ukraine	Breeding line
672	IT217025	Lactuca sativa	Netherlands	Breeding line
673	IT217026	Lactuca sativa	Spain	Unknown
674	IT217027	Lactuca sativa	Netherlands	Unknown
675	IT217028	Lactuca sativa	Vietnam	Unknown
676	IT217029	Lactuca sativa	Italy	Unknown
677	IT217030	Lactuca sativa	Netherlands	Unknown
678	IT217031	Lactuca sativa	Vietnam	Unknown
679	IT217032	Lactuca sativa	China	Cultivar
682	IT217035	Lactuca sativa	China	Cultivar
683	IT217036	Lactuca sativa	Thailand	Cultivar
684	IT217060	Lactuca sativa	Thailand	Cultivar
685	IT217195	Lactuca sativa	Nepal	Landrace
686	IT217322	Lactuca sativa	China	Cultivar
688	IT217331	Lactuca sativa	China	Cultivar
689	IT217336	Lactuca sativa	China	Cultivar
691	IT217350	Lactuca sativa	South Korea	Landrace
692	IT217352	Lactuca sativa	Unknown	Unknown
693	IT217390	Lactuca sativa	Vietnam	Unknown
694	IT217391	Lactuca sativa	South Korea	Landrace
695	IT217436	Lactuca sativa	Japan	Cultivar
696	IT217439	Lactuca sativa	South Korea	Landrace
698	IT217487	Lactuca sativa	South Korea	Unknown
699	IT217504	Lactuca sativa	South Korea	Cultivar
700	IT217526	Lactuca sativa	Unknown	Cultivar
701	IT217668	Lactuca sativa	Unknown	Cultivar
705	IT217844	Lactuca sativa	South Korea	Cultivar
706	IT218010	Lactuca sativa	South Korea	Landrace
709	IT218327	Lactuca sativa	Germany	Unknown
711	IT218391	Lactuca sativa	South Korea	Landrace
712	IT218395	Lactuca sativa	South Korea	Cultivar
713	IT218396	Lactuca sativa	South Korea	Cultivar
714	IT218474	Lactuca sativa	Netherlands	Landrace
715	IT218478	Lactuca sativa	Germany	Cultivar
718	IT218481	Lactuca sativa	Denmark	Cultivar
719	IT218482	Lactuca sativa	United Kingdom	Cultivar
720	IT218483	Lactuca sativa	Germany	Cultivar
721	IT218484	Lactuca sativa	United Kingdom	Cultivar
722	IT218963	Lactuca sativa	South Korea	Landrace
723	IT219024	Lactuca sativa	Unknown	Unknown
724	IT219025	Lactuca sativa	Unknown	Unknown
725	IT219066	Lactuca sativa	Slovakia	Unknown
726	IT219067	Lactuca sativa	Spain	Landrace
727	IT219074	Lactuca sativa	Denmark	Cultivar
728	IT219075	Lactuca sativa	Canada	Cultivar
729	IT219076	Lactuca sativa	Netherlands	Cultivar
730	IT219083	Lactuca sativa	Mexico	Unknown
731	IT219838	Lactuca sativa	Unknown	Unknown
732	IT219841	Lactuca sativa	South Korea	Cultivar
733	IT219842	Lactuca sativa	South Korea	Cultivar
734	IT219870	Lactuca sativa	Russia	Cultivar
737	IT219883	Lactuca sativa	United States	Breeding line
738	IT219884	Lactuca sativa	Spain	Breeding line
739	IT219885	Lactuca sativa	United States	Breeding line
742	IT219888	Lactuca sativa	Netherlands	Unknown
744	IT219890	Lactuca sativa	Germany	Unknown
745	IT219891	Lactuca sativa	Vietnam	Unknown
746	IT219903	Lactuca sativa	Netherlands	Cultivar
747	IT219904	Lactuca sativa	Czechoslovakia	Cultivar
748	IT219985	Lactuca sativa	South Korea	Landrace
749	IT220006	Lactuca sativa	South Korea	Cultivar
751	IT220008	Lactuca sativa	South Korea	Cultivar
752	IT220009	Lactuca sativa	South Korea	Cultivar
753	IT220036	Lactuca sativa	Uzbekistan	Landrace
754	IT220046	Lactuca sativa	Unknown	Cultivar
755	IT220578	Lactuca sativa	South Korea	Landrace
756	IT220741	Lactuca sativa	South Korea	Cultivar
757	IT220742	Lactuca sativa	South Korea	Cultivar
758	IT220743	Lactuca sativa	South Korea	Cultivar
759	IT221493	Lactuca sativa	Türkiye	Landrace
760	IT221501	Lactuca sativa	Türkiye	Landrace
761	IT221503	Lactuca sativa	Türkiye	Landrace
762	IT221971	Lactuca sativa	China	Cultivar
764	IT221973	Lactuca sativa	China	Cultivar
765	IT223587	Lactuca sativa	Türkiye	Landrace
766	IT223593	Lactuca sativa	Türkiye	Cultivar
767	IT226472	Lactuca sativa	China	Landrace
768	IT226481	Lactuca sativa	United States	Cultivar
769	IT227015	Lactuca sativa	South Korea	Landrace
771	IT227849	Lactuca sativa	South Korea	Landrace
772	IT227850	Lactuca sativa	Bulgaria	Unknown
773	IT227858	Lactuca sativa	Unknown	Cultivar
785	IT231521	Lactuca sativa	South Korea	Cultivar
786	IT231522	Lactuca sativa	South Korea	Breeding line
788	IT231524	Lactuca sativa	South Korea	Breeding line
789	IT231525	Lactuca sativa	South Korea	Breeding line
790	IT231526	Lactuca sativa	South Korea	Cultivar
791	IT231527	Lactuca sativa	South Korea	Breeding line
792	IT231528	Lactuca sativa	South Korea	Breeding line
793	IT231529	Lactuca sativa	South Korea	Cultivar
794	IT231530	Lactuca sativa	South Korea	Cultivar
795	IT231531	Lactuca sativa	South Korea	Cultivar
797	IT231561	Lactuca sativa	South Korea	Landrace
799	IT235295	Lactuca sativa	United States	Cultivar
800	IT235296	Lactuca sativa	China	Cultivar
801	IT235353	Lactuca sativa	South Korea	Landrace
802	IT237854	Lactuca sativa	Myanmar	Landrace
804	IT242970	Lactuca sativa	South Korea	Landrace
805	IT247142	Lactuca sativa	South Korea	Landrace
806	IT247400	Lactuca sativa	China	Cultivar
807	IT247401	Lactuca sativa	China	Cultivar
808	IT247402	Lactuca sativa	China	Cultivar
809	IT251811	Lactuca sativa	Unknown	Unknown
810	IT251813	Lactuca sativa	Unknown	Unknown
811	IT251814	Lactuca sativa	United Kingdom	Unknown
812	IT251815	Lactuca sativa	France	Unknown
813	IT251816	Lactuca sativa	Unknown	Unknown
814	IT251817	Lactuca sativa	Unknown	Unknown
815	IT251818	Lactuca sativa	Unknown	Unknown
816	IT251819	Lactuca sativa	Unknown	Unknown
819	IT251822	Lactuca sativa	Unknown	Unknown
821	IT251824	Lactuca sativa	China	Cultivar
822	IT251825	Lactuca sativa	Netherlands	Unknown
823	IT251826	Lactuca sativa	Netherlands	Unknown
824	IT251827	Lactuca sativa	Netherlands	Unknown
825	IT251828	Lactuca sativa	Hungary	Breeding line
826	IT251829	Lactuca sativa	Netherlands	Breeding line
827	IT251830	Lactuca sativa	Netherlands	Breeding line
828	IT251831	Lactuca sativa	Russia	Cultivar
829	IT251832	Lactuca sativa	Russia	Cultivar
830	IT251833	Lactuca sativa	Unknown	Unknown
831	IT251834	Lactuca sativa	United Kingdom	Unknown
833	IT251836	Lactuca sativa	Netherlands	Unknown
834	IT251837	Lactuca sativa	Netherlands	Unknown
836	IT258981	Lactuca sativa	Russia	Unknown
838	IT259114	Lactuca sativa	Unknown	Unknown
839	IT259115	Lactuca sativa	Japan	Unknown
841	IT259118	Lactuca sativa	Unknown	Unknown
842	IT259119	Lactuca sativa	Unknown	Unknown
843	IT259131	Lactuca sativa	Unknown	Unknown
845	IT259231	Lactuca sativa	Netherlands	Unknown
846	IT259232	Lactuca sativa	United Kingdom	Unknown
847	IT259233	Lactuca sativa	France	Unknown
848	IT259234	Lactuca sativa	United Kingdom	Unknown
850	IT259236	Lactuca sativa	Netherlands	Unknown
851	IT259291	Lactuca sativa	Unknown	Unknown
852	IT259307	Lactuca sativa	Unknown	Cultivar
853	IT259309	Lactuca sativa	Unknown	Cultivar
854	IT259310	Lactuca sativa	Unknown	Cultivar
855	IT259317	Lactuca sativa	United States	Unknown
856	IT259388	Lactuca sativa	Czechoslovakia	Unknown
857	IT259389	Lactuca sativa	Netherlands	Unknown
858	IT259425	Lactuca sativa	Spain	Unknown
859	IT259474	Lactuca sativa	Kazakhstan	Landrace
860	IT259475	Lactuca sativa	Netherlands	Cultivar
861	IT260630	Lactuca sativa	Türkiye	Landrace
862	IT260831	Lactuca sativa	China	Unknown
863	IT260833	Lactuca sativa	Peru	Cultivar
864	IT260852	Lactuca sativa	South Korea	Landrace
865	IT260853	Lactuca sativa	South Korea	Landrace
866	IT260857	Lactuca sativa	South Korea	Landrace
867	IT260858	Lactuca sativa	South Korea	Landrace
868	IT260859	Lactuca sativa	South Korea	Landrace
869	IT260860	Lactuca sativa	South Korea	Landrace
870	IT260861	Lactuca sativa	South Korea	Landrace
871	IT260862	Lactuca sativa	South Korea	Landrace
872	IT262377	Lactuca sativa	Netherlands	Breeding line
873	IT262378	Lactuca sativa	Unknown	Unknown
876	IT262381	Lactuca sativa	Türkiye	Cultivar
877	IT262382	Lactuca sativa	Myanmar	Landrace
878	IT262383	Lactuca sativa	Myanmar	Landrace
879	IT262384	Lactuca sativa	Unknown	Unknown
880	IT262385	Lactuca sativa	China	Cultivar
881	IT262386	Lactuca sativa	China	Cultivar
882	IT262388	Lactuca sativa	South Korea	Landrace
883	IT262389	Lactuca sativa	Unknown	Unknown
884	IT262390	Lactuca sativa	Unknown	Cultivar
886	IT262392	Lactuca sativa	Unknown	Cultivar
887	IT262393	Lactuca sativa	Canada	Unknown
888	IT262394	Lactuca sativa	Japan	Unknown
889	IT262395	Lactuca sativa	Japan	Unknown
890	IT262396	Lactuca sativa	South Korea	Landrace
891	IT262397	Lactuca sativa	South Korea	Landrace
892	IT262398	Lactuca sativa	South Korea	Landrace
893	IT262399	Lactuca sativa	South Korea	Landrace
894	IT262400	Lactuca sativa	South Korea	Landrace
896	IT262402	Lactuca sativa	United States	Unknown
898	IT262404	Lactuca sativa	South Korea	Landrace
899	IT262405	Lactuca sativa	United States	Unknown
900	IT262406	Lactuca sativa	Germany	Cultivar
901	IT262407	Lactuca sativa	United States	Unknown
902	IT262408	Lactuca sativa	Poland	Unknown
903	IT262409	Lactuca sativa	Netherlands	Unknown
904	IT262410	Lactuca sativa	South Korea	Landrace
907	IT264958	Lactuca sativa	Japan	Unknown
908	IT264960	Lactuca sativa	Myanmar	Landrace
910	IT264962	Lactuca sativa	South Korea	Breeding line
911	IT264963	Lactuca sativa	South Korea	Breeding line
913	IT264965	Lactuca sativa	South Korea	Landrace
914	IT264966	Lactuca sativa	South Korea	Landrace
915	IT264967	Lactuca sativa	South Korea	Landrace
916	IT264968	Lactuca sativa	South Korea	Landrace
917	IT264970	Lactuca sativa	South Korea	Landrace
918	IT264971	Lactuca sativa	South Korea	Breeding line
919	IT264972	Lactuca sativa	South Korea	Breeding line
920	IT264973	Lactuca sativa	South Korea	Breeding line
921	IT264974	Lactuca sativa	South Korea	Breeding line
922	IT265031	Lactuca sativa	Russia	Cultivar
923	IT267577	Lactuca sativa	United States	Unknown
924	IT267578	Lactuca sativa	United States	Unknown
925	IT267579	Lactuca sativa	United States	Unknown
926	IT267580	Lactuca sativa	Netherlands	Cultivar
927	IT267581	Lactuca sativa	Unknown	Unknown
928	IT267582	Lactuca sativa	Unknown	Cultivar
929	IT267583	Lactuca sativa	Unknown	Cultivar
930	IT267584	Lactuca sativa	Unknown	Cultivar
931	IT267585	Lactuca sativa	China	Unknown
932	IT267586	Lactuca sativa	Unknown	Cultivar
933	IT267587	Lactuca sativa	Bulgaria	Cultivar
934	IT267588	Lactuca sativa	Unknown	Cultivar
935	IT267589	Lactuca sativa	Netherlands	Cultivar
936	IT267590	Lactuca sativa	France	Cultivar
937	IT267591	Lactuca sativa	Netherlands	Cultivar
938	IT267592	Lactuca sativa	Unknown	Cultivar
939	IT267593	Lactuca sativa	Unknown	Cultivar
940	IT267594	Lactuca sativa	Ukraine	Cultivar
942	IT267596	Lactuca sativa	Unknown	Cultivar
943	IT267598	Lactuca sativa	Netherlands	Cultivar
944	IT267599	Lactuca sativa	Netherlands	Unknown
945	IT267600	Lactuca sativa	Netherlands	Cultivar
946	IT267601	Lactuca sativa	South Korea	Cultivar
947	IT271095	Lactuca sativa	Vietnam	Unknown
948	IT271096	Lactuca sativa	South Korea	Landrace
949	IT271097	Lactuca sativa	Bulgaria	Landrace
950	IT271098	Lactuca sativa	Bulgaria	Landrace
951	IT271100	Lactuca sativa	Unknown	Unknown
952	IT271101	Lactuca sativa	United States	Unknown
953	IT271102	Lactuca sativa	Netherlands	Unknown
954	IT271103	Lactuca sativa	Switzerland	Unknown
955	IT271104	Lactuca sativa	Unknown	Unknown
956	IT271105	Lactuca sativa	Russia	Cultivar
957	IT271106	Lactuca sativa	Spain	Unknown
958	IT271107	Lactuca sativa	Italy	Unknown
959	IT271108	Lactuca sativa	Italy	Unknown
960	IT271110	Lactuca sativa	Germany	Cultivar
961	IT271111	Lactuca sativa	United Kingdom	Unknown
962	IT271112	Lactuca sativa	United States	Unknown
963	IT271113	Lactuca sativa	United States	Unknown
964	IT271114	Lactuca sativa	United States	Unknown
965	IT271115	Lactuca sativa	Spain	Unknown
966	IT271116	Lactuca sativa	Netherlands	Unknown
967	IT271117	Lactuca sativa	Asia	Unknown
968	IT271118	Lactuca sativa	South Korea	Landrace
969	IT271119	Lactuca sativa	South Korea	Landrace
970	IT271120	Lactuca sativa	Unknown	Unknown
971	IT271121	Lactuca sativa	Iran	Unknown
972	IT271122	Lactuca sativa	Türkiye	Unknown
973	IT271123	Lactuca sativa	Türkiye	Unknown
974	IT271124	Lactuca sativa	Türkiye	Unknown
975	IT271125	Lactuca sativa	Türkiye	Unknown
976	IT271126	Lactuca sativa	Türkiye	Unknown
977	IT271127	Lactuca sativa	Türkiye	Unknown
978	IT271128	Lactuca sativa	Türkiye	Unknown
979	IT271129	Lactuca sativa	Türkiye	Unknown
980	IT271130	Lactuca sativa	Türkiye	Unknown
981	IT271131	Lactuca sativa	Türkiye	Unknown
982	IT271132	Lactuca sativa	Türkiye	Unknown
983	IT271133	Lactuca sativa	Türkiye	Unknown
984	IT271134	Lactuca sativa	Türkiye	Unknown
985	IT271135	Lactuca sativa	Türkiye	Wild species
986	IT271136	Lactuca sativa	Syria	Unknown
987	IT271137	Lactuca sativa	Türkiye	Unknown
988	IT271138	Lactuca sativa	Unknown	Unknown
989	IT271139	Lactuca sativa	Unknown	Unknown
990	IT271140	Lactuca sativa	Unknown	Unknown
991	IT271141	Lactuca sativa	Unknown	Unknown
992	IT271142	Lactuca sativa	Unknown	Unknown
993	IT271143	Lactuca sativa	Unknown	Unknown
994	IT271144	Lactuca sativa	Unknown	Unknown
995	IT271145	Lactuca sativa	Unknown	Unknown
996	IT271146	Lactuca sativa	Unknown	Unknown
997	IT271147	Lactuca sativa	Unknown	Unknown
998	IT271148	Lactuca sativa	Unknown	Unknown
999	IT271149	Lactuca sativa	Netherlands	Cultivar
1000	IT271151	Lactuca sativa	Russia	Cultivar
1001	IT271152	Lactuca sativa	Unknown	Unknown
1002	IT271153	Lactuca sativa	United States	Unknown
1003	IT271154	Lactuca sativa	United Kingdom	Cultivar
1004	IT271155	Lactuca sativa	Russia	Cultivar
1005	IT271156	Lactuca sativa	United States	Unknown
1006	IT271158	Lactuca sativa	Spain	Unknown
1007	IT271160	Lactuca sativa	Unknown	Unknown
1008	IT271161	Lactuca sativa	Germany	Breeding line
1009	IT271162	Lactuca sativa	Asia	Cultivar
1010	IT271163	Lactuca sativa	Netherlands	Breeding line
1011	IT271164	Lactuca sativa	China	Breeding line
1012	IT271165	Lactuca sativa	Iran	Unknown
1013	IT271166	Lactuca sativa	South Korea	Landrace
1014	IT271167	Lactuca sativa	South Korea	Landrace
1015	IT273543	Lactuca sativa	South Korea	Landrace
1016	IT273552	Lactuca sativa	Unknown	Unknown
1017	IT273554	Lactuca sativa	South Korea	Landrace
1018	IT273555	Lactuca sativa	South Korea	Landrace
1019	IT273571	Lactuca sativa	United States	Unknown
1020	IT273572	Lactuca sativa	Egypt	Unknown
1021	IT273592	Lactuca sativa	South Korea	Landrace
1022	IT273598	Lactuca sativa	Czechoslovakia	Unknown
1023	IT273599	Lactuca sativa	Unknown	Unknown
1024	IT273600	Lactuca sativa	Spain	Unknown
1025	IT273602	Lactuca sativa	Thailand	Landrace
1026	IT273713	Lactuca sativa	Unknown	Unknown
1027	IT273714	Lactuca sativa	Unknown	Unknown
1028	IT273743	Lactuca sativa	Unknown	Unknown
1029	IT273744	Lactuca sativa	Unknown	Unknown
1030	IT273745	Lactuca sativa	Unknown	Unknown
1031	IT273746	Lactuca sativa	Unknown	Unknown
1032	IT273747	Lactuca sativa	Unknown	Unknown
1033	IT273753	Lactuca sativa	Unknown	Unknown
1034	IT273759	Lactuca sativa	Unknown	Unknown
1035	IT273764	Lactuca sativa	Malaysia	Unknown
1036	IT273765	Lactuca sativa	Malaysia	Unknown
1037	IT273771	Lactuca sativa	Netherlands	Unknown
1038	IT273772	Lactuca sativa	United Kingdom	Unknown
1039	IT273773	Lactuca sativa	United Kingdom	Unknown
1040	IT273774	Lactuca sativa	Uruguay	Unknown
1041	IT273807	Lactuca sativa	South Korea	Landrace
1042	IT273808	Lactuca sativa	South Korea	Landrace
1043	IT273812	Lactuca sativa	United States	Unknown
1044	IT273847	Lactuca sativa	Russia	Unknown
1045	IT273848	Lactuca sativa	Spain	Breeding line
1047	IT273850	Lactuca sativa	Spain	Breeding line
1048	IT273851	Lactuca sativa	Netherlands	Breeding line
1049	IT273852	Lactuca sativa	Netherlands	Unknown
1050	IT273853	Lactuca sativa	Netherlands	Unknown
1051	IT273854	Lactuca sativa	Netherlands	Unknown
1052	IT273855	Lactuca sativa	Netherlands	Unknown
1053	IT273856	Lactuca sativa	Netherlands	Unknown
1054	IT273857	Lactuca sativa	Netherlands	Unknown
1055	IT273858	Lactuca sativa	Netherlands	Unknown
1056	IT273859	Lactuca sativa	Hungary	Unknown
1057	IT273867	Lactuca sativa	South Korea	Landrace
1058	IT274044	Lactuca sativa	Ukraine	Landrace
1059	IT274045	Lactuca sativa	Laos	Unknown
1060	IT274046	Lactuca sativa	Cuba	Unknown
1061	IT274056	Lactuca sativa	Nepal	Landrace
1062	IT274092	Lactuca sativa	China	Cultivar
1063	IT274114	Lactuca sativa	Unknown	Cultivar
1064	IT274116	Lactuca sativa	Russia	Cultivar
1065	IT274117	Lactuca sativa	Russia	Unknown
1066	IT274118	Lactuca sativa	South Korea	Unknown
1067	IT274177	Lactuca sativa	South Korea	Landrace
1069	IT274189	Lactuca sativa	Unknown	Cultivar
1070	IT274308	Lactuca sativa	Unknown	Unknown
1072	IT274395	Lactuca sativa	Türkiye	Landrace
1073	IT274631	Lactuca sativa	Bulgaria	Landrace
1074	IT274640	Lactuca sativa	China	Cultivar
1076	IT274670	Lactuca sativa	Türkiye	Cultivar
1077	IT274676	Lactuca sativa	Bulgaria	Landrace
1078	IT274677	Lactuca sativa	Bulgaria	Landrace
1080	IT274681	Lactuca sativa	Bulgaria	Landrace
1081	IT274682	Lactuca sativa	Bulgaria	Landrace
1082	IT274792	Lactuca sativa	South Korea	Landrace
1084	IT274794	Lactuca sativa	South Korea	Landrace
1085	IT274804	Lactuca sativa	North Korea	Unknown
1086	IT274874	Lactuca sativa	Bulgaria	Landrace
1087	IT274875	Lactuca sativa	Bulgaria	Landrace
1088	IT274878	Lactuca sativa	Bulgaria	Landrace
1089	IT275004	Lactuca sativa	South Korea	Landrace
1090	IT275006	Lactuca sativa	South Korea	Landrace
1091	IT275007	Lactuca sativa	South Korea	Landrace
1092	IT275246	Lactuca sativa	South Korea	Landrace
1093	IT275249	Lactuca sativa	South Korea	Cultivar
1094	IT275250	Lactuca sativa	South Korea	Cultivar
1095	IT275251	Lactuca sativa	South Korea	Cultivar
1096	IT275252	Lactuca sativa	South Korea	Cultivar
1097	IT275253	Lactuca sativa	South Korea	Cultivar
1098	IT275364	Lactuca sativa	Türkiye	Cultivated
1099	IT275365	Lactuca sativa	Türkiye	Cultivated
1100	IT275366	Lactuca sativa	India	Cultivated
1101	IT275367	Lactuca sativa	Iran	Cultivated
1102	IT275368	Lactuca sativa	Iran	Cultivated
1103	IT275369	Lactuca sativa	Iran	Cultivated
1104	IT275370	Lactuca sativa	Iran	Cultivated
1105	IT275371	Lactuca sativa	Iran	Cultivated
1106	IT275372	Lactuca sativa	Iran	Cultivated
1107	IT275373	Lactuca sativa	Iran	Cultivated
1108	IT275374	Lactuca sativa	Iran	Cultivated
1109	IT275375	Lactuca sativa	Iran	Cultivated
1111	IT275377	Lactuca sativa	Türkiye	Cultivated
1112	IT275378	Lactuca sativa	India	Cultivated
1113	IT275379	Lactuca sativa	Türkiye	Cultivated
1114	IT275380	Lactuca sativa	Türkiye	Cultivated
1115	IT275381	Lactuca sativa	Türkiye	Cultivated
1116	IT275382	Lactuca sativa	Türkiye	Cultivated
1117	IT275383	Lactuca sativa	Türkiye	Cultivated
1118	IT275384	Lactuca sativa	Türkiye	Cultivated
1119	IT275385	Lactuca sativa	Türkiye	Cultivated
1120	IT275386	Lactuca sativa	Türkiye	Cultivated
1122	IT275388	Lactuca sativa	Türkiye	Cultivated
1123	IT275389	Lactuca sativa	Türkiye	Cultivated
1124	IT275390	Lactuca sativa	Türkiye	Cultivated
1125	IT275391	Lactuca sativa	Türkiye	Cultivated
1126	IT275392	Lactuca sativa	Türkiye	Cultivated
1127	IT275393	Lactuca sativa	Türkiye	Cultivated
1128	IT275394	Lactuca sativa	Türkiye	Cultivated
1129	IT275395	Lactuca sativa	Türkiye	Cultivated
1130	IT275396	Lactuca sativa	Türkiye	Cultivated
1131	IT275397	Lactuca sativa	Türkiye	Cultivated
1132	IT275398	Lactuca sativa	Türkiye	Cultivated
1133	IT275399	Lactuca sativa	Türkiye	Cultivated
1134	IT275400	Lactuca sativa	Türkiye	Cultivated
1135	IT275401	Lactuca sativa	Türkiye	Cultivated
1136	IT275402	Lactuca sativa	Türkiye	Cultivated
1137	IT275403	Lactuca sativa	Türkiye	Cultivated
1138	IT275404	Lactuca sativa	Türkiye	Cultivated
1139	IT275405	Lactuca sativa	Türkiye	Cultivated
1140	IT275406	Lactuca sativa	Türkiye	Cultivated
1141	IT275407	Lactuca sativa	Türkiye	Cultivated
1142	IT275408	Lactuca sativa	Türkiye	Cultivated
1143	IT275409	Lactuca sativa	Türkiye	Cultivated
1144	IT275410	Lactuca sativa	Türkiye	Cultivated
1145	IT275411	Lactuca sativa	Türkiye	Cultivated
1146	IT275412	Lactuca sativa	Türkiye	Cultivated
1147	IT275413	Lactuca sativa	Türkiye	Cultivated
1148	IT275414	Lactuca sativa	Türkiye	Cultivated
1149	IT275415	Lactuca sativa	Türkiye	Cultivated
1150	IT275416	Lactuca sativa	Türkiye	Cultivated
1151	IT275417	Lactuca sativa	Türkiye	Cultivated
1152	IT275418	Lactuca sativa	Türkiye	Cultivated
1153	IT275419	Lactuca sativa	Türkiye	Cultivated
1154	IT275420	Lactuca sativa	Türkiye	Cultivated
1155	IT275421	Lactuca sativa	Türkiye	Cultivated
1156	IT275422	Lactuca sativa	Türkiye	Cultivated
1157	IT275423	Lactuca sativa	Türkiye	Cultivated
1158	IT275424	Lactuca sativa	Türkiye	Cultivated
1159	IT275425	Lactuca sativa	Türkiye	Cultivated
1160	IT275426	Lactuca sativa	Türkiye	Cultivated
1161	IT275427	Lactuca sativa	Türkiye	Cultivated
1162	IT275428	Lactuca sativa	Türkiye	Cultivated
1163	IT275429	Lactuca sativa	Türkiye	Cultivated
1164	IT275430	Lactuca sativa	Türkiye	Cultivated
1165	IT275431	Lactuca sativa	Türkiye	Cultivated
1166	IT275432	Lactuca sativa	Türkiye	Cultivated
1167	IT275433	Lactuca sativa	Türkiye	Cultivated
1168	IT275434	Lactuca sativa	Türkiye	Cultivated
1169	IT275435	Lactuca sativa	Türkiye	Cultivated
1170	IT275436	Lactuca sativa	Türkiye	Cultivated
1171	IT275437	Lactuca sativa	Türkiye	Cultivated
1172	IT275438	Lactuca sativa	Türkiye	Wild species
1173	IT275439	Lactuca sativa	Türkiye	Wild species
1174	IT275440	Lactuca sativa	Türkiye	Cultivated
1175	IT275441	Lactuca sativa	Türkiye	Cultivated
1176	IT275442	Lactuca sativa	Türkiye	Cultivated
1177	IT275443	Lactuca sativa	Syria	Cultivated
1178	IT275444	Lactuca sativa	Syria	Cultivated
1179	IT275445	Lactuca sativa	Syria	Cultivated
1180	IT275446	Lactuca sativa	Syria	Cultivated
1181	IT275447	Lactuca sativa	Türkiye	Cultivated
1182	IT275448	Lactuca sativa	Türkiye	Cultivated
1183	IT275449	Lactuca sativa	Türkiye	Cultivated
1184	IT275450	Lactuca sativa	Egypt	Cultivated
1185	IT275451	Lactuca sativa	Türkiye	Cultivated
1186	IT275452	Lactuca sativa	Serbia	Cultivated
1187	IT275453	Lactuca sativa	Netherlands	Cultivated
1188	IT275454	Lactuca sativa	Netherlands	Cultivated
1189	IT275455	Lactuca sativa	Netherlands	Cultivated
1190	IT275456	Lactuca sativa	Netherlands	Cultivated
1191	IT275457	Lactuca sativa	Belgium	Cultivated
1192	IT275458	Lactuca sativa	Belgium	Cultivated
1193	IT275459	Lactuca sativa	Ethiopia	Cultivated
1194	IT275460	Lactuca sativa	Israel	Cultivated
1195	IT275461	Lactuca sativa	Türkiye	Wild species
1196	IT275462	Lactuca sativa	Türkiye	Wild species
1197	IT275463	Lactuca sativa	Türkiye	Cultivated
1198	IT275464	Lactuca sativa	Türkiye	Cultivated
1199	IT275465	Lactuca sativa	Türkiye	Cultivated
1200	IT275466	Lactuca sativa	Türkiye	Cultivated
1201	IT275467	Lactuca sativa	Türkiye	Cultivated
1202	IT275468	Lactuca sativa	Türkiye	Cultivated
1203	IT275469	Lactuca sativa	Türkiye	Cultivated
1204	IT275470	Lactuca sativa	Afghanistan	Cultivated
1205	IT275471	Lactuca sativa	Afghanistan	Cultivated
1206	IT275472	Lactuca sativa	Iran	Unknown
1207	IT275473	Lactuca sativa	Afghanistan	Wild species
1208	IT275474	Lactuca sativa	Afghanistan	Cultivated
1209	IT275475	Lactuca sativa	Afghanistan	Cultivated
1210	IT275476	Lactuca sativa	Afghanistan	Cultivated
1211	IT275477	Lactuca sativa	Afghanistan	Cultivated
1212	IT275478	Lactuca sativa	Iran	Cultivated
1213	IT275479	Lactuca sativa	Iran	Cultivated
1214	IT275480	Lactuca sativa	Iran	Cultivated
1215	IT275481	Lactuca sativa	Iran	Cultivated
1216	IT275482	Lactuca sativa	Iran	Cultivated
1217	IT275483	Lactuca sativa	Iran	Cultivated
1218	IT275484	Lactuca sativa	Iran	Cultivated
1219	IT275485	Lactuca sativa	Iran	Cultivated
1220	IT275486	Lactuca sativa	Iran	Cultivated
1221	IT275487	Lactuca sativa	Iran	Cultivated
1222	IT275488	Lactuca sativa	Iran	Cultivated
1223	IT275489	Lactuca sativa	Iran	Cultivated
1224	IT275490	Lactuca sativa	South Africa	Cultivated
1225	IT275491	Lactuca sativa	Spain	Unknown
1226	IT275492	Lactuca sativa	Czech Republic	Cultivar
1227	IT275493	Lactuca sativa	Czech Republic	Cultivar
1228	IT275494	Lactuca sativa	Czech Republic	Cultivar
1229	IT275495	Lactuca sativa	Former Serbia and Montenegro	Cultivated
1230	IT275496	Lactuca sativa	Former Serbia and Montenegro	Cultivated
1231	IT275497	Lactuca sativa	Former Serbia and Montenegro	Cultivated
1232	IT275498	Lactuca sativa	Spain	Cultivar
1233	IT275499	Lactuca sativa	Spain	Cultivated
1234	IT275500	Lactuca sativa	Russia	Unknown
1235	IT275501	Lactuca sativa	Spain	Unknown
1236	IT275502	Lactuca sativa	Spain	Unknown
1237	IT275503	Lactuca sativa	Spain	Unknown
1238	IT275504	Lactuca sativa	Spain	Unknown
1239	IT275505	Lactuca sativa	Greece	Unknown
1240	IT275506	Lactuca sativa	Spain	Cultivar
1242	IT275508	Lactuca sativa	Pakistan	Cultivated
1243	IT275509	Lactuca sativa	Pakistan	Cultivated
1244	IT275510	Lactuca sativa	Pakistan	Cultivated
1245	IT275512	Lactuca sativa	Pakistan	Cultivated
1246	IT275513	Lactuca sativa	Pakistan	Cultivated
1247	IT275514	Lactuca sativa	India	Cultivated
1248	IT275515	Lactuca sativa	Belgium	Unknown
1249	IT275516	Lactuca sativa	United Kingdom	Cultivated
1250	IT275517	Lactuca sativa	Belgium	Unknown
1251	IT275518	Lactuca sativa	Belgium	Unknown
1252	IT275519	Lactuca sativa	Netherlands	Unknown
1253	IT275520	Lactuca sativa	Poland	Unknown
1255	IT275802	Lactuca sativa	United States	Unknown
1256	IT275854	Lactuca sativa	Unknown	Unknown
1257	IT275886	Lactuca sativa	France	Unknown
1258	IT275887	Lactuca sativa	United Kingdom	Unknown
1259	IT275888	Lactuca sativa	United States	Unknown
1260	IT275892	Lactuca sativa	Russia	Cultivar
1261	IT275897	Lactuca sativa	United States	Unknown
1262	IT275992	Lactuca sativa	Netherlands	Breeding line
1263	IT275993	Lactuca sativa	Netherlands	Unknown
1264	IT276015	Lactuca sativa	United Kingdom	Cultivar
1265	IT276026	Lactuca sativa	China	Cultivar
1266	IT276099	Lactuca sativa	Unknown	Unknown
1267	IT276132	Lactuca sativa	South Korea	Cultivar
1268	IT276154	Lactuca sativa	South Korea	Cultivar
1269	IT276155	Lactuca sativa	South Korea	Cultivar
1270	IT276162	Lactuca sativa	South Korea	Cultivar
1271	IT276164	Lactuca sativa	South Korea	Cultivar
1272	IT277399	Lactuca sativa	South Korea	Landrace
1273	IT277414	Lactuca sativa	Türkiye	Cultivated
1274	IT277415	Lactuca sativa	Türkiye	Cultivated
1275	IT277416	Lactuca sativa	Türkiye	Cultivated
1276	IT277417	Lactuca sativa	Iran	Cultivated
1277	IT277418	Lactuca sativa	Spain	Cultivar
1278	IT277419	Lactuca sativa	India	Cultivated
1280	IT277651	Lactuca sativa	United States	Unknown
1281	IT277653	Lactuca sativa	United Kingdom	Cultivar
1283	IT277655	Lactuca sativa	Unknown	Cultivar
1284	IT277656	Lactuca sativa	Netherlands	Cultivar
1285	IT277657	Lactuca sativa	Unknown	Cultivar
1286	IT277658	Lactuca sativa	Netherlands	Cultivar
1287	IT277659	Lactuca sativa	Unknown	Cultivar
1288	IT277660	Lactuca sativa	Unknown	Cultivar
1289	IT277661	Lactuca sativa	Unknown	Cultivar
1290	IT277662	Lactuca sativa	Unknown	Cultivar
1291	IT277663	Lactuca sativa	Unknown	Cultivar
1292	IT277664	Lactuca sativa	Unknown	Cultivar
1295	IT277789	Lactuca sativa	China	Landrace
1297	IT277862	Lactuca sativa	China	Cultivar
1299	IT277864	Lactuca sativa	China	Cultivar
1300	IT277865	Lactuca sativa	China	Cultivar
1301	IT277866	Lactuca sativa	China	Cultivar
1302	IT277867	Lactuca sativa	China	Cultivar
1303	IT277868	Lactuca sativa	China	Cultivar
1304	IT277869	Lactuca sativa	China	Cultivar
1305	IT277870	Lactuca sativa	China	Cultivar
1306	IT277879	Lactuca sativa	China	Cultivar
1307	IT278723	Lactuca sativa	Egypt	Wild species
1308	IT278724	Lactuca sativa	Former Serbia and Montenegro	Unknown
1309	IT280087	Lactuca sativa	South Korea	Breeding line
1310	IT280088	Lactuca sativa	South Korea	Breeding line
1311	IT280089	Lactuca sativa	South Korea	Breeding line
1312	IT280090	Lactuca sativa	South Korea	Breeding line
1313	IT280091	Lactuca sativa	South Korea	Breeding line
1314	IT280092	Lactuca sativa	South Korea	Breeding line
1315	IT280093	Lactuca sativa	South Korea	Breeding line
1316	IT280095	Lactuca sativa	Georgia	Landrace
1317	IT280096	Lactuca sativa	Germany	Unknown
1318	IT280097	Lactuca sativa	Spain	Unknown
1319	IT280098	Lactuca sativa	Denmark	Unknown
1320	IT280099	Lactuca sativa	Spain	Unknown
1321	IT280342	Lactuca sativa	Uzbekistan	Landrace
1323	IT283280	Lactuca sativa	Unknown	Unknown
1324	IT283283	Lactuca sativa	Unknown	Unknown
1325	IT283328	Lactuca sativa	Russia	Cultivar
1326	IT283377	Lactuca sativa	Russia	Cultivar
1327	IT284263	Lactuca sativa	Unknown	Unknown
1328	IT284415	Lactuca sativa	India	Cultivated
1329	IT284416	Lactuca sativa	Hungary	Cultivar
1330	IT284417	Lactuca sativa	Hungary	Cultivar
1331	IT284418	Lactuca sativa	Hungary	Cultivar
1332	IT284419	Lactuca sativa	Taiwan	Landrace
1333	IT284420	Lactuca sativa	Netherlands	Landrace
1334	IT284421	Lactuca sativa	Netherlands	Landrace
1335	IT284422	Lactuca sativa	Netherlands	Landrace
1336	IT284423	Lactuca sativa	Netherlands	Landrace
1337	IT284424	Lactuca sativa	Netherlands	Landrace
1338	IT284425	Lactuca sativa	Netherlands	Landrace
1339	IT284426	Lactuca sativa	Netherlands	Landrace
1340	IT284427	Lactuca sativa	Netherlands	Landrace
1341	IT284428	Lactuca sativa	Netherlands	Landrace
1342	IT284429	Lactuca sativa	Netherlands	Landrace
1343	IT284430	Lactuca sativa	Netherlands	Landrace
1344	IT284431	Lactuca sativa	Netherlands	Landrace
1345	IT284432	Lactuca sativa	Netherlands	Landrace
1346	IT284433	Lactuca sativa	Netherlands	Landrace
1347	IT284434	Lactuca sativa	Netherlands	Landrace
1348	IT284435	Lactuca sativa	Netherlands	Landrace
1349	IT284436	Lactuca sativa	Macedonia	Cultivar
1350	IT284437	Lactuca sativa	Macedonia	Cultivar
1351	IT284438	Lactuca sativa	Macedonia	Cultivar
1352	IT284439	Lactuca sativa	Macedonia	Cultivar
1353	IT284440	Lactuca sativa	Serbia	Cultivar
1354	IT284441	Lactuca sativa	Macedonia	Cultivar
1355	IT284442	Lactuca sativa	Netherlands	Cultivar
1356	IT284443	Lactuca sativa	Netherlands	Cultivar
1357	IT284444	Lactuca sativa	Netherlands	Cultivar
1358	IT284445	Lactuca sativa	Serbia	Cultivar
1359	IT284446	Lactuca sativa	Argentina	Cultivated
1360	IT284447	Lactuca sativa	Netherlands	Cultivar
1361	IT284448	Lactuca sativa	Türkiye	Cultivated
1362	IT284449	Lactuca sativa	Türkiye	Cultivated
1363	IT284450	Lactuca sativa	Türkiye	Cultivated
1364	IT284451	Lactuca sativa	Türkiye	Cultivated
1365	IT284452	Lactuca sativa	Türkiye	Cultivated
1366	IT284453	Lactuca sativa	Türkiye	Cultivated
1367	IT284454	Lactuca sativa	Türkiye	Cultivated
1368	IT284455	Lactuca sativa	Türkiye	Cultivated
1369	IT284456	Lactuca sativa	Türkiye	Cultivated
1370	IT284457	Lactuca sativa	Türkiye	Cultivated
1371	IT284458	Lactuca sativa	Türkiye	Cultivated
1372	IT284459	Lactuca sativa	Türkiye	Cultivated
1373	IT284460	Lactuca sativa	Türkiye	Cultivated
1374	IT284461	Lactuca sativa	Greece	Cultivated
1375	IT284462	Lactuca sativa	Greece	Cultivated
1376	IT284463	Lactuca sativa	Greece	Cultivated
1377	IT284464	Lactuca sativa	Greece	Cultivated
1378	IT284465	Lactuca sativa	Germany	Cultivar
1379	IT284466	Lactuca sativa	Germany	Cultivar
1380	IT284467	Lactuca sativa	Germany	Cultivar
1381	IT284468	Lactuca sativa	Germany	Cultivar
1382	IT284469	Lactuca sativa	Germany	Cultivar
1383	IT284470	Lactuca sativa	Germany	Cultivar
1384	IT284471	Lactuca sativa	Germany	Cultivar
1385	IT284472	Lactuca sativa	Germany	Cultivar
1386	IT284473	Lactuca sativa	Russia	Cultivated
1387	IT284474	Lactuca sativa	Hungary	Landrace
1388	IT284475	Lactuca sativa	South Korea	Cultivar
1389	IT284476	Lactuca sativa	United States	Cultivar
1390	IT284477	Lactuca sativa	United States	Cultivar
1391	IT284478	Lactuca sativa	Unknown	Cultivar
1392	IT284479	Lactuca sativa	United States	Cultivar
1393	IT284480	Lactuca sativa	Unknown	Cultivar
1394	IT284481	Lactuca sativa	United States	Cultivar
1395	IT284482	Lactuca sativa	United States	Cultivar
1396	IT284483	Lactuca sativa	United States	Cultivar
1397	IT284484	Lactuca sativa	United States	Cultivar
1398	IT284485	Lactuca sativa	United States	Cultivar
1399	IT284486	Lactuca sativa	United States	Cultivar
1400	IT284487	Lactuca sativa	United States	Cultivar
1401	IT284488	Lactuca sativa	United States	Cultivar
1402	IT284489	Lactuca sativa	United States	Cultivar
1403	IT284490	Lactuca sativa	United States	Cultivar
1404	IT284491	Lactuca sativa	United States	Cultivar
1405	IT284492	Lactuca sativa	United States	Cultivar
1406	IT284493	Lactuca sativa	United States	Cultivar
1407	IT284494	Lactuca sativa	United States	Cultivar
1408	IT284495	Lactuca sativa	United States	Cultivar
1409	IT284496	Lactuca sativa	United States	Cultivar
1410	IT284497	Lactuca sativa	Unknown	Cultivar
1411	IT284498	Lactuca sativa	United States	Cultivar
1412	IT284499	Lactuca sativa	United States	Cultivar
1413	IT284500	Lactuca sativa	United States	Cultivar
1414	IT284501	Lactuca sativa	United States	Cultivar
1415	IT284502	Lactuca sativa	United States	Cultivar
1416	IT284503	Lactuca sativa	United States	Cultivated
1417	IT284504	Lactuca sativa	United States	Cultivar
1418	IT284505	Lactuca sativa	United States	Cultivar
1419	IT284506	Lactuca sativa	United States	Cultivar
1420	IT284507	Lactuca sativa	United States	Cultivar
1421	IT284508	Lactuca sativa	United States	Cultivar
1422	IT284509	Lactuca sativa	United States	Cultivar
1423	IT284510	Lactuca sativa	United States	Cultivar
1424	IT284511	Lactuca sativa	United States	Cultivar
1425	IT284512	Lactuca sativa	United States	Cultivar
1426	IT284513	Lactuca sativa	United States	Cultivar
1428	IT284515	Lactuca sativa	Netherlands	Cultivar
1429	IT284516	Lactuca sativa	China	Cultivar
1430	IT284517	Lactuca sativa	United States	Cultivar
1431	IT284518	Lactuca sativa	United States	Cultivar
1432	IT284519	Lactuca sativa	United States	Cultivar
1433	IT284520	Lactuca sativa	United States	Cultivar
1434	IT284521	Lactuca sativa	Australia	Cultivar
1435	IT284522	Lactuca sativa	United States	Cultivar
1436	IT284523	Lactuca sativa	United States	Cultivar
1437	IT284524	Lactuca sativa	United States	Cultivar
1438	IT284525	Lactuca sativa	United States	Cultivar
1439	IT284526	Lactuca sativa	United States	Cultivar
1440	IT284527	Lactuca sativa	United States	Cultivar
1441	IT284528	Lactuca sativa	United States	Cultivar
1442	IT284529	Lactuca sativa	United States	Cultivar
1443	IT284530	Lactuca sativa	United States	Cultivar
1444	IT284531	Lactuca sativa	United States	Cultivar
1445	IT284532	Lactuca sativa	United States	Cultivar
1446	IT284533	Lactuca sativa	United States	Cultivar
1447	IT284534	Lactuca sativa	United States	Cultivar
1448	IT284535	Lactuca sativa	United States	Cultivar
1449	IT284536	Lactuca sativa	United States	Cultivar
1450	IT284537	Lactuca sativa	China	Cultivar
1451	IT284538	Lactuca sativa	United States	Cultivar
1452	IT284539	Lactuca sativa	United States	Cultivar
1453	IT284540	Lactuca sativa	United States	Cultivar
1454	IT284541	Lactuca sativa	United States	Cultivar
1455	IT284542	Lactuca sativa	United States	Cultivar
1456	IT284543	Lactuca sativa	United States	Cultivar
1457	IT284544	Lactuca sativa	United States	Cultivar
1458	IT284545	Lactuca sativa	United States	Cultivar
1459	IT284546	Lactuca sativa	United States	Cultivar
1460	IT284547	Lactuca sativa	United States	Cultivar
1461	IT284548	Lactuca sativa	United States	Cultivar
1462	IT284549	Lactuca sativa	United States	Cultivar
1463	IT284550	Lactuca sativa	United States	Cultivar
1464	IT284551	Lactuca sativa	United States	Cultivar
1465	IT284552	Lactuca sativa	United States	Cultivar
1466	IT284553	Lactuca sativa	United States	Cultivar
1467	IT284554	Lactuca sativa	United States	Cultivar
1468	IT284555	Lactuca sativa	United States	Cultivar
1469	IT284556	Lactuca sativa	United States	Cultivar
1470	IT284557	Lactuca sativa	United States	Cultivar
1471	IT284558	Lactuca sativa	United States	Cultivar
1473	IT284560	Lactuca sativa	Unknown	Cultivar
1474	IT284561	Lactuca sativa	Unknown	Cultivar
1475	IT284562	Lactuca sativa	United States	Cultivar
1476	IT284563	Lactuca sativa	Unknown	Cultivar
1477	IT284564	Lactuca sativa	United States	Cultivar
1478	IT285950	Lactuca sativa	South Korea	Landrace
1479	IT285951	Lactuca sativa	South Korea	Landrace
1480	IT286916	Lactuca sativa	Kyrgyzstan	Unknown
1481	IT288844	Lactuca serriola	Uzbekistan	Unknown
1482	IT288857	Lactuca sativa	Portugal	Unknown
1483	IT288911	Lactuca sativa	Italy	Unknown
1484	IT289366	Lactuca sativa	South Korea	Landrace
1485	IT289367	Lactuca sativa	South Korea	Landrace
1486	IT289369	Lactuca sativa	South Korea	Landrace
1487	IT289373	Lactuca sativa	China	Cultivar
1488	IT289386	Lactuca sativa	South Korea	Landrace
1489	IT289456	Lactuca sativa	Unknown	Unknown
1490	IT289457	Lactuca sativa	China	Unknown
1491	IT289471	Lactuca sativa	Poland	Unknown
1492	IT289472	Lactuca sativa	Türkiye	Unknown
1493	IT289473	Lactuca sativa	Türkiye	Unknown
1494	IT289474	Lactuca sativa	Türkiye	Unknown
1495	IT289475	Lactuca sativa	Türkiye	Unknown
1496	IT289476	Lactuca sativa	Türkiye	Unknown
1497	IT289477	Lactuca sativa	Türkiye	Unknown
1498	IT289478	Lactuca sativa	Türkiye	Unknown
1499	IT289479	Lactuca sativa	Türkiye	Unknown
1500	IT289480	Lactuca sativa	Hungary	Cultivar
1501	IT289481	Lactuca sativa	Netherlands	Landrace
1502	IT289482	Lactuca sativa	Netherlands	Landrace
1503	IT289483	Lactuca sativa	Netherlands	Landrace
1504	IT289484	Lactuca sativa	Netherlands	Landrace
1505	IT289485	Lactuca sativa	Netherlands	Landrace
1506	IT289486	Lactuca sativa	Netherlands	Landrace
1507	IT289487	Lactuca sativa	Netherlands	Landrace
1508	IT289488	Lactuca sativa	Netherlands	Landrace
1509	IT289489	Lactuca sativa	Netherlands	Landrace
1510	IT289490	Lactuca sativa	Netherlands	Landrace
1511	IT289491	Lactuca sativa	Netherlands	Landrace
1512	IT289492	Lactuca sativa	Netherlands	Landrace
1514	IT289494	Lactuca sativa	Netherlands	Landrace
1515	IT289495	Lactuca sativa	Netherlands	Landrace
1516	IT289496	Lactuca sativa	Netherlands	Landrace
1517	IT289497	Lactuca sativa	Netherlands	Landrace
1518	IT289498	Lactuca sativa	Netherlands	Landrace
1519	IT289499	Lactuca sativa	Türkiye	Landrace
1520	IT289500	Lactuca sativa	Türkiye	Landrace
1521	IT289501	Lactuca sativa	Türkiye	Landrace
1522	IT289502	Lactuca sativa	Macedonia	Cultivar
1523	IT289503	Lactuca sativa	Macedonia	Cultivar
1524	IT289504	Lactuca sativa	Macedonia	Cultivar
1525	IT289505	Lactuca sativa	Macedonia	Cultivar
1526	IT289506	Lactuca sativa	Yugoslavia	Cultivar
1527	IT289507	Lactuca sativa	Macedonia	Cultivar
1528	IT289508	Lactuca sativa	Macedonia	Cultivar
1530	IT289510	Lactuca sativa	Yugoslavia	Cultivar
1532	IT289512	Lactuca sativa	Yugoslavia	Cultivar
1533	IT289513	Lactuca sativa	Macedonia	Cultivar
1534	IT289514	Lactuca sativa	Netherlands	Cultivar
1535	IT289515	Lactuca sativa	Serbia	Cultivar
1536	IT289516	Lactuca sativa	Israel	Cultivar
1537	IT289517	Lactuca sativa	Türkiye	Cultivated
1538	IT289518	Lactuca sativa	Türkiye	Cultivated
1539	IT289519	Lactuca sativa	Türkiye	Cultivar
1540	IT289520	Lactuca sativa	Türkiye	Cultivated
1541	IT289521	Lactuca sativa	Türkiye	Cultivated
1542	IT289522	Lactuca sativa	Türkiye	Cultivated
1543	IT289523	Lactuca sativa	Türkiye	Cultivated
1544	IT289524	Lactuca sativa	Türkiye	Cultivated
1545	IT289525	Lactuca sativa	Türkiye	Cultivated
1546	IT289526	Lactuca sativa	Türkiye	Cultivated
1547	IT289527	Lactuca sativa	Türkiye	Cultivated
1548	IT289528	Lactuca sativa	Türkiye	Cultivated
1549	IT289529	Lactuca sativa	Greece	Cultivated
1550	IT289530	Lactuca sativa	Germany	Cultivar
1552	IT289532	Lactuca sativa	Germany	Cultivar
1553	IT289533	Lactuca sativa	United States	Cultivar
1554	IT289534	Lactuca sativa	United States	Cultivar
1555	IT289535	Lactuca sativa	United States	Cultivar
1556	IT289536	Lactuca sativa	United States	Cultivar
1557	IT289537	Lactuca sativa	Unknown	Cultivar
1558	IT289538	Lactuca sativa	United States	Cultivar
1559	IT289539	Lactuca sativa	United States	Cultivar
1560	IT289540	Lactuca sativa	United States	Cultivar
1561	IT289541	Lactuca sativa	United States	Cultivar
1562	IT289542	Lactuca sativa	United States	Cultivar
1563	IT289543	Lactuca sativa	United States	Cultivar
1564	IT289544	Lactuca sativa	United States	Cultivar
1565	IT289545	Lactuca sativa	Unknown	Cultivar
1566	IT289546	Lactuca sativa	United States	Cultivar
1567	IT289547	Lactuca sativa	United States	Unknown
1568	IT289548	Lactuca sativa	United States	Cultivar
1569	IT289549	Lactuca sativa	United States	Unknown
1570	IT289550	Lactuca sativa	France	Cultivar
1571	IT289551	Lactuca sativa	United States	Cultivar
1572	IT289552	Lactuca sativa	United States	Cultivar
1573	IT289553	Lactuca sativa	United States	Cultivar
1574	IT289554	Lactuca sativa	United States	Cultivar
1575	IT289555	Lactuca sativa	United States	Cultivar
1576	IT289556	Lactuca sativa	United States	Cultivar
1577	IT289557	Lactuca sativa	United States	Cultivar
1578	IT289558	Lactuca sativa	United States	Cultivar
1579	IT289559	Lactuca sativa	United States	Cultivar
1580	IT289560	Lactuca sativa	United States	Cultivar
1581	IT289561	Lactuca sativa	Netherlands	Cultivar
1582	IT289562	Lactuca sativa	United States	Cultivar
1583	IT289563	Lactuca sativa	United States	Cultivar
1584	IT289564	Lactuca sativa	United States	Cultivar
1586	IT289566	Lactuca sativa	United States	Cultivar
1587	IT289567	Lactuca sativa	United States	Cultivar
1588	IT289568	Lactuca sativa	United States	Cultivar
1589	IT289569	Lactuca sativa	United States	Cultivar
1590	IT289570	Lactuca sativa	United States	Cultivar
1591	IT289571	Lactuca sativa	United States	Cultivar
1592	IT289572	Lactuca sativa	United States	Cultivar
1593	IT289573	Lactuca sativa	United States	Cultivar
1594	IT289574	Lactuca sativa	United States	Cultivar
1595	IT289575	Lactuca sativa	United States	Cultivar
1596	IT289576	Lactuca sativa	United States	Cultivar
1597	IT289577	Lactuca sativa	United States	Cultivar
1598	IT289578	Lactuca sativa	United States	Cultivar
1599	IT289579	Lactuca sativa	United States	Cultivar
1600	IT289580	Lactuca sativa	United States	Cultivar
1601	IT289581	Lactuca sativa	United States	Cultivar
1602	IT289582	Lactuca sativa	United States	Cultivar
1603	IT289583	Lactuca sativa	United States	Cultivar
1604	IT289584	Lactuca sativa	United States	Cultivar
1606	IT289586	Lactuca sativa	United States	Cultivar
1607	IT289587	Lactuca sativa	France	Cultivar
1608	IT289588	Lactuca sativa	United States	Cultivar
1609	IT289589	Lactuca sativa	United States	Cultivar
1610	IT289590	Lactuca sativa	United States	Cultivated
1611	IT289591	Lactuca sativa	United States	Cultivar
1612	IT289593	Lactuca sativa	United States	Cultivar
1613	IT289594	Lactuca sativa	Unknown	Cultivar
1614	IT289649	Lactuca sativa	South Korea	Landrace
1616	IT290066	Lactuca sativa	China	Cultivar
1617	IT290067	Lactuca sativa	China	Cultivar
1618	IT290068	Lactuca sativa	China	Cultivar
1619	IT290069	Lactuca sativa	China	Cultivar
1620	IT290070	Lactuca sativa	China	Cultivar
1621	IT290071	Lactuca sativa	China	Cultivar
1622	IT290072	Lactuca sativa	China	Cultivar
1623	IT291820	Lactuca sativa	Unknown	Cultivar
1624	IT293051	Lactuca sativa	Unknown	Unknown
1625	IT293056	Lactuca sativa	Malaysia	Unknown
1626	IT293106	Lactuca sativa	Russia	Cultivar
1627	IT293114	Lactuca sativa	United States	Unknown
1628	IT293142	Lactuca sativa	Australia	Unknown
1629	IT293747	Lactuca sativa	North Korea	Unknown
1630	IT293935	Lactuca sativa	Afghanistan	Cultivated
1632	IT293937	Lactuca sativa	Poland	Cultivar
1633	IT293938	Lactuca sativa	Hungary	Cultivar
1634	IT293939	Lactuca sativa	Hungary	Cultivar
1635	IT293940	Lactuca sativa	Hungary	Cultivar
1637	IT293942	Lactuca sativa	Hungary	Cultivar
1638	IT293943	Lactuca sativa	Hungary	Cultivar
1640	IT293945	Lactuca sativa	Hungary	Cultivar
1641	IT293946	Lactuca sativa	Hungary	Cultivar
1642	IT293947	Lactuca sativa	Hungary	Cultivar
1643	IT293948	Lactuca sativa	Hungary	Cultivar
1644	IT293949	Lactuca sativa	Hungary	Cultivar
1645	IT293950	Lactuca sativa	Hungary	Cultivar
1646	IT293951	Lactuca sativa	Hungary	Cultivar
1647	IT293952	Lactuca sativa	Hungary	Cultivar
1648	IT293953	Lactuca sativa	Hungary	Cultivar
1649	IT293954	Lactuca sativa	Czech Republic	Cultivar
1650	IT293955	Lactuca sativa	Taiwan	Landrace
1651	IT293956	Lactuca sativa	United Kingdom	Cultivar
1652	IT293957	Lactuca sativa	Sweden	Cultivar
1653	IT293958	Lactuca sativa	Netherlands	Landrace
1654	IT293959	Lactuca sativa	Netherlands	Landrace
1656	IT293961	Lactuca sativa	Netherlands	Landrace
1657	IT293962	Lactuca sativa	Netherlands	Landrace
1658	IT293963	Lactuca sativa	Netherlands	Landrace
1659	IT293964	Lactuca sativa	Netherlands	Landrace
1660	IT293965	Lactuca sativa	Netherlands	Landrace
1661	IT293966	Lactuca sativa	Netherlands	Landrace
1662	IT293967	Lactuca sativa	Netherlands	Landrace
1663	IT293968	Lactuca sativa	Netherlands	Landrace
1664	IT293969	Lactuca sativa	Netherlands	Landrace
1665	IT293970	Lactuca sativa	Netherlands	Landrace
1666	IT293971	Lactuca sativa	Netherlands	Landrace
1667	IT293972	Lactuca sativa	Netherlands	Landrace
1668	IT293973	Lactuca sativa	Netherlands	Landrace
1669	IT293974	Lactuca sativa	Netherlands	Landrace
1670	IT293975	Lactuca sativa	Netherlands	Landrace
1671	IT293976	Lactuca sativa	Netherlands	Landrace
1672	IT293977	Lactuca sativa	Netherlands	Landrace
1673	IT293978	Lactuca sativa	Netherlands	Landrace
1674	IT293979	Lactuca sativa	Netherlands	Landrace
1675	IT293980	Lactuca sativa	Netherlands	Landrace
1676	IT293981	Lactuca sativa	Netherlands	Landrace
1677	IT293982	Lactuca sativa	Netherlands	Landrace
1678	IT293983	Lactuca sativa	Netherlands	Landrace
1679	IT293984	Lactuca sativa	Netherlands	Landrace
1681	IT293986	Lactuca sativa	Netherlands	Landrace
1682	IT293988	Lactuca sativa	Netherlands	Landrace
1683	IT293990	Lactuca sativa	Netherlands	Landrace
1684	IT293991	Lactuca sativa	Netherlands	Landrace
1685	IT293992	Lactuca sativa	Netherlands	Landrace
1687	IT293994	Lactuca sativa	Netherlands	Landrace
1688	IT293995	Lactuca sativa	Netherlands	Landrace
1689	IT293996	Lactuca sativa	Netherlands	Landrace
1690	IT293997	Lactuca sativa	Netherlands	Landrace
1691	IT293998	Lactuca sativa	Netherlands	Landrace
1692	IT293999	Lactuca sativa	Netherlands	Landrace
1693	IT294000	Lactuca sativa	Netherlands	Landrace
1694	IT294001	Lactuca sativa	Netherlands	Landrace
1695	IT294002	Lactuca sativa	Netherlands	Landrace
1696	IT294003	Lactuca sativa	Netherlands	Landrace
1697	IT294004	Lactuca sativa	Netherlands	Landrace
1698	IT294005	Lactuca sativa	Netherlands	Landrace
1699	IT294006	Lactuca sativa	Netherlands	Landrace
1700	IT294007	Lactuca sativa	Netherlands	Landrace
1701	IT294008	Lactuca sativa	Netherlands	Landrace
1702	IT294009	Lactuca sativa	Netherlands	Landrace
1703	IT294010	Lactuca sativa	Netherlands	Landrace
1704	IT294011	Lactuca sativa	Netherlands	Landrace
1705	IT294012	Lactuca sativa	Netherlands	Landrace
1706	IT294013	Lactuca sativa	Netherlands	Landrace
1707	IT294014	Lactuca sativa	Netherlands	Landrace
1708	IT294015	Lactuca sativa	Netherlands	Landrace
1709	IT294016	Lactuca sativa	Netherlands	Landrace
1710	IT294017	Lactuca sativa	Netherlands	Landrace
1711	IT294018	Lactuca sativa	Netherlands	Landrace
1712	IT294019	Lactuca sativa	Netherlands	Landrace
1713	IT294020	Lactuca sativa	Netherlands	Landrace
1714	IT294021	Lactuca sativa	Türkiye	Landrace
1715	IT294022	Lactuca sativa	Macedonia	Cultivar
1716	IT294023	Lactuca sativa	Macedonia	Cultivar
1717	IT294024	Lactuca sativa	Macedonia	Cultivar
1718	IT294026	Lactuca sativa	Macedonia	Cultivar
1719	IT294027	Lactuca sativa	Macedonia	Cultivar
1720	IT294029	Lactuca sativa	Macedonia	Cultivar
1721	IT294030	Lactuca sativa	Macedonia	Cultivar
1722	IT294031	Lactuca sativa	Macedonia	Cultivar
1723	IT294032	Lactuca sativa	Yugoslavia	Cultivar
1724	IT294033	Lactuca sativa	Macedonia	Cultivar
1725	IT294034	Lactuca sativa	Macedonia	Cultivar
1727	IT294036	Lactuca sativa	Macedonia	Cultivar
1728	IT294037	Lactuca sativa	Macedonia	Cultivar
1729	IT294038	Lactuca sativa	Macedonia	Cultivar
1730	IT294039	Lactuca sativa	Macedonia	Cultivar
1731	IT294040	Lactuca sativa	Macedonia	Cultivar
1732	IT294041	Lactuca sativa	Macedonia	Cultivar
1734	IT294043	Lactuca sativa	Macedonia	Cultivar
1735	IT294044	Lactuca sativa	Macedonia	Cultivar
1736	IT294045	Lactuca sativa	Macedonia	Cultivar
1737	IT294046	Lactuca sativa	Netherlands	Cultivar
1738	IT294047	Lactuca sativa	Netherlands	Cultivar
1739	IT294048	Lactuca sativa	Netherlands	Cultivar
1740	IT294049	Lactuca sativa	Serbia	Cultivar
1741	IT294050	Lactuca sativa	Yugoslavia	Cultivar
1742	IT294052	Lactuca sativa	Macedonia	Cultivar
1743	IT294053	Lactuca sativa	Yugoslavia	Cultivar
1744	IT294054	Lactuca sativa	Macedonia	Cultivar
1745	IT294055	Lactuca sativa	Macedonia	Cultivar
1746	IT294056	Lactuca sativa	Netherlands	Cultivar
1747	IT294057	Lactuca sativa	China	Cultivar
1748	IT294058	Lactuca sativa	Russia	Cultivar
1749	IT294060	Lactuca sativa	Türkiye	Cultivated
1750	IT294061	Lactuca sativa	Türkiye	Cultivated
1751	IT294062	Lactuca sativa	Türkiye	Cultivated
1752	IT294063	Lactuca sativa	Türkiye	Cultivated
1753	IT294064	Lactuca sativa	Türkiye	Cultivated
1754	IT294065	Lactuca sativa	Türkiye	Wild species
1755	IT294066	Lactuca sativa	Türkiye	Cultivated
1756	IT294067	Lactuca sativa	Türkiye	Cultivated
1757	IT294068	Lactuca sativa	Türkiye	Cultivated
1758	IT294069	Lactuca sativa	Türkiye	Cultivated
1759	IT294070	Lactuca sativa	Türkiye	Cultivated
1760	IT294071	Lactuca sativa	Greece	Wild species
1761	IT294072	Lactuca sativa	Greece	Wild species
1762	IT294073	Lactuca sativa	Germany	Cultivar
1763	IT294074	Lactuca sativa	Germany	Cultivar
1764	IT294075	Lactuca sativa	Germany	Cultivar
1765	IT294076	Lactuca sativa	Germany	Cultivar
1766	IT294077	Lactuca sativa	Germany	Cultivar
1767	IT294078	Lactuca sativa	Germany	Cultivar
1768	IT294079	Lactuca sativa	Germany	Cultivar
1769	IT294080	Lactuca sativa	Germany	Cultivar
1770	IT294081	Lactuca sativa	Germany	Cultivar
1771	IT294084	Lactuca sativa	Hungary	Landrace
1772	IT294085	Lactuca sativa	Hungary	Landrace
1773	IT294086	Lactuca sativa	South Korea	Cultivar
1774	IT294087	Lactuca sativa	South Korea	Cultivar
1775	IT294088	Lactuca sativa	South Korea	Cultivar
1776	IT294089	Lactuca sativa	United States	Cultivar
1777	IT294090	Lactuca sativa	United States	Cultivar
1778	IT294091	Lactuca sativa	United States	Cultivar
1779	IT294092	Lactuca sativa	United States	Cultivar
1780	IT294093	Lactuca sativa	United States	Cultivar
1781	IT294094	Lactuca sativa	United States	Cultivar
1782	IT294095	Lactuca sativa	United States	Cultivar
1783	IT294096	Lactuca sativa	United States	Cultivar
1784	IT294097	Lactuca sativa	United States	Cultivar
1785	IT294098	Lactuca sativa	United States	Cultivar
1786	IT294099	Lactuca sativa	United States	Cultivar
1787	IT294100	Lactuca sativa	United States	Cultivar
1788	IT294101	Lactuca sativa	United States	Cultivar
1789	IT294102	Lactuca sativa	United States	Cultivar
1790	IT294103	Lactuca sativa	United States	Cultivar
1791	IT294104	Lactuca sativa	United States	Cultivar
1792	IT294105	Lactuca sativa	United States	Cultivar
1793	IT294106	Lactuca sativa	United States	Cultivar
1794	IT294107	Lactuca sativa	United States	Cultivar
1795	IT294108	Lactuca sativa	United States	Cultivar
1796	IT294109	Lactuca sativa	United States	Cultivar
1797	IT294110	Lactuca sativa	United States	Cultivar
1798	IT294111	Lactuca sativa	United States	Cultivar
1799	IT294112	Lactuca sativa	United States	Cultivar
1800	IT294113	Lactuca sativa	United States	Cultivar
1801	IT294114	Lactuca sativa	United States	Cultivar
1802	IT294115	Lactuca sativa	United States	Cultivar
1803	IT294116	Lactuca sativa	United States	Cultivar
1804	IT294117	Lactuca sativa	United States	Cultivar
1805	IT294118	Lactuca sativa	United States	Cultivar
1807	IT294120	Lactuca sativa	United States	Cultivar
1808	IT294121	Lactuca sativa	United States	Cultivar
1809	IT294122	Lactuca sativa	United States	Cultivar
1810	IT294123	Lactuca sativa	United States	Cultivar
1811	IT294124	Lactuca sativa	United States	Cultivar
1813	IT294126	Lactuca sativa	United States	Cultivar
1814	IT294128	Lactuca sativa	United States	Cultivar
1815	IT294129	Lactuca sativa	United States	Unknown
1816	IT294130	Lactuca sativa	United States	Cultivar
1817	IT294131	Lactuca sativa	United States	Cultivar
1818	IT294132	Lactuca sativa	United States	Cultivar
1819	IT294133	Lactuca sativa	United States	Cultivar
1820	IT294134	Lactuca sativa	United States	Cultivar
1824	IT294139	Lactuca sativa	United States	Cultivar
1825	IT294140	Lactuca sativa	United States	Unknown
1826	IT294141	Lactuca sativa	United States	Cultivar
1827	IT294142	Lactuca sativa	United States	Cultivar
1828	IT294143	Lactuca sativa	United States	Cultivar
1829	IT294144	Lactuca sativa	United States	Cultivar
1830	IT294145	Lactuca sativa	United States	Cultivar
1831	IT294146	Lactuca sativa	United States	Cultivar
1832	IT294147	Lactuca sativa	United States	Cultivar
1833	IT294149	Lactuca sativa	United States	Cultivar
1834	IT294150	Lactuca sativa	United States	Cultivar
1835	IT294151	Lactuca sativa	United States	Cultivar
1836	IT294152	Lactuca sativa	United States	Cultivar
1837	IT294153	Lactuca sativa	United States	Cultivar
1838	IT294154	Lactuca sativa	United States	Cultivar
1839	IT294155	Lactuca sativa	United States	Cultivar
1840	IT294156	Lactuca sativa	United States	Cultivar
1841	IT294157	Lactuca sativa	United States	Cultivar
1842	IT294158	Lactuca sativa	United States	Cultivar
1843	IT294159	Lactuca sativa	Russia	Cultivar
1844	IT294160	Lactuca sativa	United States	Cultivar
1845	IT294161	Lactuca sativa	United States	Cultivar
1846	IT294162	Lactuca sativa	United States	Cultivar
1850	IT294166	Lactuca sativa	Netherlands	Cultivar
1852	IT294168	Lactuca sativa	United States	Cultivar
1853	IT294170	Lactuca sativa	United States	Cultivar
1854	IT294172	Lactuca sativa	Netherlands	Cultivar
1855	IT294173	Lactuca sativa	Netherlands	Cultivar
1856	IT294175	Lactuca sativa	Australia	Unknown
1857	IT294176	Lactuca sativa	United States	Cultivar
1858	IT294177	Lactuca sativa	United States	Cultivar
1859	IT294178	Lactuca sativa	United States	Cultivar
1860	IT294179	Lactuca sativa	United States	Cultivar
1862	IT294181	Lactuca sativa	United States	Cultivar
1863	IT294194	Lactuca sativa	United States	Cultivar
1864	IT294195	Lactuca sativa	United States	Cultivar
1866	IT294200	Lactuca sativa	United Kingdom	Cultivar
1867	IT294207	Lactuca sativa	United States	Cultivar
1868	IT294208	Lactuca sativa	United States	Cultivar
1869	IT294210	Lactuca sativa	United States	Cultivar
1870	IT294211	Lactuca sativa	United States	Cultivar
1871	IT294226	Lactuca sativa	United States	Cultivar
1872	IT294227	Lactuca sativa	United States	Cultivar
1873	IT294228	Lactuca sativa	United States	Cultivar
1874	IT294241	Lactuca sativa	United States	Cultivar
1875	IT294256	Lactuca sativa	United States	Cultivar
1877	IT294265	Lactuca sativa	United States	Cultivar
1879	IT294268	Lactuca sativa	United States	Cultivar
1881	IT294270	Lactuca sativa	United States	Cultivar
1882	IT294272	Lactuca sativa	United States	Cultivar
1883	IT294274	Lactuca sativa	United States	Cultivar
1885	IT294289	Lactuca sativa	United States	Cultivar
1886	IT294296	Lactuca sativa	United States	Cultivar
1887	IT294298	Lactuca sativa	United States	Cultivar
1888	IT296633	Lactuca sativa	Germany	Breeding line
1889	IT296634	Lactuca sativa	United States	Breeding line
1890	IT296635	Lactuca sativa	United States	Breeding line
1891	IT296636	Lactuca sativa	United Kingdom	Breeding line
1892	IT296637	Lactuca sativa	Netherlands	Unknown
1893	IT296638	Lactuca sativa	Netherlands	Breeding line
1894	IT296639	Lactuca sativa	Netherlands	Breeding line
1895	IT296640	Lactuca sativa	Netherlands	Breeding line
1896	IT296641	Lactuca sativa	Czechoslovakia	Breeding line
1898	IT296679	Lactuca sativa	Türkiye	Cultivar
1899	IT296681	Lactuca sativa	Türkiye	Cultivar
1900	IT296682	Lactuca sativa	Türkiye	Cultivar
1902	IT296684	Lactuca sativa	Türkiye	Cultivar
1903	IT296685	Lactuca sativa	Türkiye	Cultivar
1905	IT296687	Lactuca sativa	Türkiye	Cultivar
1906	IT296994	Lactuca sativa	Kyrgyzstan	Landrace
1907	IT297033	Lactuca sativa	Russia	Cultivar
1908	IT297317	Lactuca sativa	Türkiye	Unknown
1909	IT299943	Lactuca sativa	Spain	Unknown
1910	IT299957	Lactuca sativa	United States	Unknown
1911	IT299997	Lactuca sativa	Netherlands	Unknown
1913	IT300043	Lactuca sativa	Unknown	Cultivar
1914	IT300095	Lactuca sativa	South Korea	Cultivar
1915	IT300096	Lactuca sativa	South Korea	Cultivar
1916	IT300097	Lactuca sativa	Europe	Cultivar
1917	IT300099	Lactuca sativa	Peru	Cultivar
1918	IT300100	Lactuca sativa	South Korea	Landrace
1919	IT300132	Lactuca sativa	Unknown	Cultivar
1920	IT300134	Lactuca sativa	Türkiye	Unknown
1921	IT300135	Lactuca sativa	Türkiye	Unknown
1922	IT300136	Lactuca sativa	Hungary	Cultivar
1923	IT300140	Lactuca sativa	Yugoslavia	Cultivar
1925	IT300143	Lactuca sativa	South Korea	Unknown
1926	IT300144	Lactuca sativa	South Korea	Unknown
1927	IT300145	Lactuca sativa	South Korea	Unknown
1928	IT300146	Lactuca sativa	South Korea	Unknown
1929	IT300148	Lactuca sativa	Israel	Unknown
1931	IT300151	Lactuca sativa	Spain	Unknown
1932	IT300154	Lactuca sativa	China	Cultivar
1933	IT300155	Lactuca sativa	China	Unknown
1934	IT300156	Lactuca sativa	United States	Unknown
1935	IT300157	Lactuca sativa	South Korea	Landrace
1936	IT300158	Lactuca sativa	South Korea	Landrace
1937	IT300165	Lactuca sativa	Poland	Cultivar
1938	IT300166	Lactuca sativa	Poland	Cultivar
1939	IT300167	Lactuca sativa	Hungary	Cultivar
1940	IT300168	Lactuca sativa	Hungary	Cultivar
1941	IT300170	Lactuca sativa	Hungary	Cultivar
1942	IT300171	Lactuca sativa	Hungary	Cultivar
1943	IT300172	Lactuca sativa	Hungary	Cultivar
1944	IT300174	Lactuca sativa	Hungary	Cultivar
1945	IT300175	Lactuca sativa	Hungary	Cultivar
1946	IT300176	Lactuca sativa	Hungary	Cultivar
1947	IT300177	Lactuca sativa	Hungary	Cultivar
1948	IT300178	Lactuca sativa	Hungary	Cultivar
1949	IT300180	Lactuca sativa	Hungary	Cultivar
1950	IT300181	Lactuca sativa	Hungary	Cultivar
1951	IT300182	Lactuca sativa	Hungary	Cultivar
1952	IT300185	Lactuca sativa	Hungary	Cultivar
1953	IT300189	Lactuca sativa	Netherlands	Landrace
1954	IT300190	Lactuca sativa	Netherlands	Landrace
1955	IT300193	Lactuca sativa	Netherlands	Landrace
1956	IT300194	Lactuca sativa	Netherlands	Landrace
1957	IT300196	Lactuca sativa	Netherlands	Landrace
1958	IT300197	Lactuca sativa	Netherlands	Landrace
1959	IT300198	Lactuca sativa	Netherlands	Landrace
1960	IT300199	Lactuca sativa	Macedonia	Cultivar
1962	IT300202	Lactuca sativa	Macedonia	Cultivar
1963	IT300203	Lactuca sativa	Macedonia	Cultivar
1964	IT300204	Lactuca sativa	Macedonia	Cultivar
1965	IT300206	Lactuca sativa	Macedonia	Cultivar
1966	IT300207	Lactuca sativa	Macedonia	Cultivar
1967	IT300210	Lactuca sativa	Macedonia	Cultivar
1968	IT300211	Lactuca sativa	Macedonia	Cultivar
1969	IT300212	Lactuca sativa	Netherlands	Cultivar
1970	IT300213	Lactuca sativa	Netherlands	Cultivar
1971	IT300214	Lactuca sativa	Serbia	Cultivar
1972	IT300215	Lactuca sativa	Netherlands	Cultivar
1973	IT300216	Lactuca sativa	Kenya	Cultivar
1974	IT300217	Lactuca sativa	Kenya	Cultivar
1975	IT300219	Lactuca sativa	Hungary	Cultivar
1976	IT300220	Lactuca sativa	Soviet Union	Cultivar
1977	IT300221	Lactuca sativa	Soviet Union	Cultivar
1978	IT300222	Lactuca sativa	Germany	Cultivar
1979	IT300224	Lactuca sativa	Germany	Cultivar
1980	IT300225	Lactuca sativa	Germany	Cultivar
1981	IT300226	Lactuca sativa	Germany	Cultivar
1982	IT300227	Lactuca sativa	Germany	Cultivar
1983	IT300229	Lactuca sativa	Germany	Cultivar
1984	IT300231	Lactuca sativa	Germany	Cultivar
1985	IT300232	Lactuca sativa	Germany	Cultivar
1986	IT300233	Lactuca sativa	United States	Cultivar
1987	IT300234	Lactuca sativa	United States	Cultivar
1988	IT300235	Lactuca sativa	United States	Cultivar
1989	IT300236	Lactuca sativa	United States	Cultivar
1990	IT300237	Lactuca sativa	United States	Cultivar
1991	IT300238	Lactuca sativa	Unknown	Cultivar
1992	IT300239	Lactuca sativa	United States	Cultivar
1993	IT300240	Lactuca sativa	Unknown	Cultivar
1994	IT300241	Lactuca sativa	Unknown	Cultivar
1995	IT300242	Lactuca sativa	United States	Cultivar
1996	IT300243	Lactuca sativa	United States	Cultivar
1997	IT300244	Lactuca sativa	United States	Cultivar
1998	IT300245	Lactuca sativa	United States	Cultivar
1999	IT300246	Lactuca sativa	Unknown	Cultivar
2000	IT300247	Lactuca sativa	Unknown	Cultivar
2001	IT300248	Lactuca sativa	United States	Cultivar
2002	IT300249	Lactuca sativa	United States	Cultivar
2003	IT300250	Lactuca sativa	United States	Cultivar
2004	IT300251	Lactuca sativa	Unknown	Cultivar
2005	IT300252	Lactuca sativa	United States	Cultivar
2006	IT300253	Lactuca sativa	United States	Cultivar
2007	IT300254	Lactuca sativa	Unknown	Cultivar
2008	IT300255	Lactuca sativa	United States	Cultivar
2009	IT300256	Lactuca sativa	United States	Cultivar
2010	IT300257	Lactuca sativa	United States	Cultivar
2011	IT300258	Lactuca sativa	United States	Cultivar
2012	IT300259	Lactuca sativa	United States	Cultivar
2013	IT300261	Lactuca sativa	United States	Cultivar
2014	IT300262	Lactuca sativa	United States	Cultivar
2015	IT300263	Lactuca sativa	United States	Cultivar
2016	IT300264	Lactuca sativa	United States	Cultivar
2017	IT300265	Lactuca sativa	United States	Cultivar
2018	IT300266	Lactuca sativa	United States	Cultivar
2019	IT300267	Lactuca sativa	United States	Cultivar
2020	IT300268	Lactuca sativa	United States	Cultivar
2021	IT300269	Lactuca sativa	United States	Cultivar
2022	IT300270	Lactuca sativa	United States	Cultivar
2023	IT300271	Lactuca sativa	United States	Cultivar
2024	IT300272	Lactuca sativa	United States	Cultivar
2027	IT300275	Lactuca sativa	United States	Cultivar
2029	IT300278	Lactuca sativa	United States	Cultivar
2030	IT300279	Lactuca sativa	United States	Cultivar
2031	IT300280	Lactuca sativa	Bulgaria	Cultivar
2032	IT300281	Lactuca sativa	United States	Cultivar
2035	IT300284	Lactuca sativa	United States	Cultivar
2036	IT300285	Lactuca sativa	United States	Cultivar
2038	IT300287	Lactuca sativa	United States	Cultivar
2039	IT300288	Lactuca sativa	United States	Cultivar
2042	IT300291	Lactuca sativa	United States	Cultivar
2043	IT300292	Lactuca sativa	United States	Cultivar
2044	IT300293	Lactuca sativa	United States	Cultivar
2045	IT300294	Lactuca sativa	United States	Cultivar
2046	IT300295	Lactuca sativa	United States	Cultivar
2047	IT300296	Lactuca sativa	United States	Cultivar
2048	IT300297	Lactuca sativa	United States	Cultivar
2050	IT300299	Lactuca sativa	Unknown	Cultivar
2051	IT300300	Lactuca sativa	Unknown	Cultivar
2052	IT300301	Lactuca sativa	Unknown	Cultivar
2053	IT300302	Lactuca sativa	United States	Cultivar
2054	IT300303	Lactuca sativa	United States	Cultivar
2055	IT300304	Lactuca sativa	Unknown	Cultivar
2056	IT300305	Lactuca sativa	Unknown	Cultivar
2057	IT300306	Lactuca sativa	United States	Cultivar
2058	IT300307	Lactuca sativa	United States	Cultivar
2059	IT300308	Lactuca sativa	United States	Cultivar
2060	IT300309	Lactuca sativa	United States	Cultivar
2061	IT300310	Lactuca sativa	United States	Cultivar
2062	IT300311	Lactuca sativa	United States	Cultivar
2063	IT300312	Lactuca sativa	United States	Cultivar
2064	IT300313	Lactuca sativa	United States	Cultivar
2065	IT300314	Lactuca sativa	United States	Cultivar
2066	IT300315	Lactuca sativa	United States	Cultivar
2067	IT300316	Lactuca sativa	United States	Cultivar
2068	IT300317	Lactuca sativa	United States	Cultivar
2069	IT300318	Lactuca sativa	United States	Cultivar
2070	IT300320	Lactuca sativa	Unknown	Cultivar
2071	IT300321	Lactuca sativa	United States	Cultivar
2072	IT300322	Lactuca sativa	United States	Cultivar
2073	IT300323	Lactuca sativa	United States	Cultivar
2074	IT300324	Lactuca sativa	United States	Cultivar
2076	IT300570	Lactuca sativa	Germany	Cultivar
2077	IT300571	Lactuca sativa	Netherlands	Cultivar
2078	IT300572	Lactuca sativa	Netherlands	Cultivar
2079	IT300573	Lactuca sativa	Unknown	Cultivar
2080	IT300574	Lactuca sativa	Unknown	Cultivar
2081	IT300575	Lactuca sativa	Unknown	Cultivar
2082	IT300576	Lactuca sativa	France	Cultivar
2083	IT300577	Lactuca sativa	Portugal	Unknown
2084	IT300579	Lactuca sativa	Ukraine	Cultivar
2085	IT300966	Lactuca sativa	Unknown	Cultivar
2086	IT300967	Lactuca sativa	Netherlands	Cultivar
2087	IT300968	Lactuca sativa	United States	Cultivar
2088	IT300969	Lactuca sativa	Italy	Cultivar
2089	IT300970	Lactuca sativa	Australia	Cultivar
2090	IT300971	Lactuca sativa	Unknown	Cultivar
2091	IT300972	Lactuca sativa	Unknown	Cultivar
2092	IT300973	Lactuca sativa	Bulgaria	Cultivar
2093	IT300974	Lactuca sativa	Netherlands	Cultivar
2094	IT300975	Lactuca sativa	Netherlands	Cultivar
2095	IT300976	Lactuca sativa	Netherlands	Cultivar
2096	IT300977	Lactuca sativa	Romania	Cultivar
2097	IT300978	Lactuca sativa	Unknown	Cultivar
2098	IT300979	Lactuca sativa	Unknown	Cultivar
2099	IT300980	Lactuca sativa	Unknown	Cultivar
2101	IT301028	Lactuca sativa	China	Cultivar
2102	IT301032	Lactuca sativa	China	Cultivar
2103	IT301033	Lactuca sativa	China	Cultivar
2104	IT301035	Lactuca sativa	China	Cultivar
2106	IT301041	Lactuca sativa	China	Cultivar
2107	IT301286	Lactuca sativa	China	Cultivar
2108	IT301287	Lactuca sativa	China	Cultivar
2109	IT301289	Lactuca sativa	China	Cultivar
2110	IT301290	Lactuca sativa	China	Cultivar
2111	IT301291	Lactuca sativa	China	Cultivar
2112	IT301292	Lactuca sativa	China	Cultivar
2113	IT301293	Lactuca sativa	China	Cultivar
2114	IT301896	Lactuca sativa	United States	Cultivar
2115	IT301902	Lactuca sativa	United States	Cultivar
2116	IT301903	Lactuca sativa	United States	Cultivar
2117	IT301904	Lactuca sativa	Netherlands	Cultivar
2119	IT301994	Lactuca sativa	United States	Unknown
2120	IT301995	Lactuca sativa	Unknown	Cultivar
2121	IT302032	Lactuca sativa	China	Cultivar
2122	IT302033	Lactuca sativa	China	Cultivar
2123	IT302039	Lactuca sativa	Denmark	Unknown
2124	IT302087	Lactuca sativa	United States	Cultivar
2125	IT304149	Lactuca sativa	Georgia	Landrace
2127	IT318491	Lactuca sativa	South Korea	Landrace
2128	IT328531	Lactuca sativa	Poland	Unknown
2129	IT328534	Lactuca sativa	Romania	Cultivated
2130	IT328537	Lactuca sativa	Türkiye	Unknown
2131	IT328542	Lactuca sativa	Türkiye	Unknown
2132	IT328543	Lactuca sativa	Türkiye	Unknown
2133	IT328563	Lactuca sativa	Türkiye	Unknown
2135	IT328567	Lactuca sativa	Türkiye	Unknown
2136	IT328568	Lactuca sativa	Türkiye	Unknown
2137	IT328572	Lactuca sativa	Iran	Unknown
2138	IT328574	Lactuca sativa	Romania	Unknown
2139	IT328584	Lactuca sativa	Türkiye	Cultivated
2140	IT328585	Lactuca sativa	Türkiye	Cultivated
2142	IT328589	Lactuca sativa	Türkiye	Cultivated
2143	IT328591	Lactuca sativa	Türkiye	Cultivated
2144	IT328598	Lactuca sativa	Türkiye	Cultivated
2145	IT328599	Lactuca sativa	Türkiye	Cultivated
2147	IT328603	Lactuca sativa	Türkiye	Cultivated
2148	IT328604	Lactuca sativa	Türkiye	Cultivated
2149	IT328609	Lactuca sativa	Türkiye	Cultivated
2150	IT328611	Lactuca sativa	Türkiye	Cultivated
2151	IT328613	Lactuca sativa	Türkiye	Cultivated
2153	IT328616	Lactuca sativa	Türkiye	Cultivated
2155	IT328620	Lactuca sativa	Türkiye	Cultivated
2156	IT328626	Lactuca sativa	Greece	Cultivated
2157	IT328627	Lactuca sativa	Greece	Cultivated
2158	IT328629	Lactuca sativa	Greece	Cultivated
2159	IT328631	Lactuca sativa	Greece	Cultivated
2160	IT328632	Lactuca sativa	Greece	Cultivated
2161	IT328639	Lactuca sativa	United States	Cultivar
2162	IT328640	Lactuca sativa	United States	Cultivated
2163	IT328654	Lactuca sativa	China	Cultivated
2164	IT328680	Lactuca sativa	China	Cultivar
2165	IT328682	Lactuca sativa	Russia	Landrace
2166	IT328683	Lactuca sativa	United States	Cultivar
2167	IT328684	Lactuca sativa	Netherlands	Cultivar
2168	IT328685	Lactuca sativa	Netherlands	Cultivar
2169	IT328686	Lactuca sativa	Netherlands	Cultivar
2170	IT328687	Lactuca sativa	Netherlands	Cultivar
2171	IT328688	Lactuca sativa	Netherlands	Cultivar
2172	IT328689	Lactuca sativa	Netherlands	Cultivar
2173	IT331682	Lactuca sativa	Albania	Cultivated
2174	IT331685	Lactuca sativa	United States	Cultivar
2175	IT331686	Lactuca sativa	Türkiye	Cultivated
2176	IT331687	Lactuca sativa	Unknown	Unknown
2177	IT331688	Lactuca sativa	China	Cultivar
2178	IT331689	Lactuca sativa	China	Cultivar
2179	IT331690	Lactuca sativa	China	Cultivar
2180	IT331691	Lactuca sativa	China	Cultivar
2181	IT331692	Lactuca sativa	China	Cultivar
2182	IT331693	Lactuca sativa	China	Cultivar
2183	IT331694	Lactuca sativa	China	Cultivar
2184	IT331695	Lactuca sativa	China	Landrace
2185	IT331696	Lactuca sativa	Malaysia	Cultivar
2187	IT331698	Lactuca sativa	Georgia	Landrace
2188	IT331699	Lactuca sativa	Georgia	Landrace
2189	IT331700	Lactuca sativa	Georgia	Landrace
2190	IT331701	Lactuca sativa	Georgia	Landrace
2191	IT331702	Lactuca sativa	Georgia	Landrace
2192	IT331703	Lactuca sativa	United Kingdom	Cultivar
2193	IT331704	Lactuca sativa	Netherlands	Cultivar
2194	IT331705	Lactuca sativa	Netherlands	Cultivar
2195	IT331706	Lactuca sativa	Netherlands	Cultivar
2196	IT331707	Lactuca sativa	Netherlands	Cultivar
2197	IT331708	Lactuca sativa	Netherlands	Cultivar
2198	IT331709	Lactuca sativa	Netherlands	Cultivar
2199	IT331710	Lactuca sativa	United States	Cultivar
2200	IT331711	Lactuca sativa	United States	Cultivar
2201	IT331712	Lactuca sativa	Australia	Cultivar
2202	IT331713	Lactuca sativa	United States	Cultivar
2203	IT331714	Lactuca sativa	France	Cultivar
2204	IT331715	Lactuca sativa	United States	Cultivar
2205	IT331716	Lactuca sativa	Czech Republic	Cultivar
2206	IT331717	Lactuca sativa	Türkiye	Unknown
2207	IT331718	Lactuca sativa	South Korea	Landrace
2208	IT331719	Lactuca sativa	South Korea	Landrace
2209	IT332974	Lactuca sativa	Türkiye	Cultivated
2210	IT332975	Lactuca sativa	Türkiye	Cultivated
2211	IT332976	Lactuca sativa	Germany	Cultivated
2212	IT333740	Lactuca sativa	United States	Cultivar
2213	IT333741	Lactuca sativa	United States	Cultivar
2214	IT333742	Lactuca sativa	United States	Cultivar
2215	IT333744	Lactuca sativa	United States	Cultivar
2216	IT333746	Lactuca sativa	China	Cultivar
2217	IT333748	Lactuca sativa	Türkiye	Cultivated
2219	IT333752	Lactuca sativa	Türkiye	Unknown
2220	IT333753	Lactuca sativa	Afghanistan	Unknown
2221	IT333758	Lactuca sativa	Türkiye	Unknown
2222	IT333759	Lactuca sativa	Türkiye	Cultivated
2223	IT333761	Lactuca sativa	Türkiye	Cultivated
[truncated: 3 more rows]
