# Supplementary material for: Genetic Diversity and Evaluation of Agro-Morphological Traits in Lettuce Core Collection
Source: Plants (Basel). 2024 Dec 19;13(24):3552. doi: 10.3390/plants13243552 (PMC11679554; doi:10.3390/plants13243552)
Supplement: Supplementary file 1 [file plants-13-03552-s001.zip › Table S2.xlsx]

## Sheet: Table S2
Table S2. Genotyping-by-sequencing statistics summary of 2,001 Lactuca germplasm.
Sample ID	No. of raw reads	Total length of raw reads (bp)	No. of trimmed reads	Trimmed reads (%)	No. of mapped reads	Mapped reads (%)	Read depth (x)
1	3343796	504913196	3284788	98.2353	3179671	96.7999	7.58
2	3721250	561908750	3467802	93.1892	3433183	99.0017	7.11
5	3226658	487225358	3053360	94.6292	2949574	96.6009	6.48
6	3090716	466698116	2876780	93.0781	2771911	96.3546	7.84
8	3477476	525098876	3325358	95.6256	3290521	98.9524	7.79
9	3491320	527189320	3348908	95.921	3296537	98.4362	7.02
10	2959326	446858226	2802324	94.6947	2781935	99.2724	5.92
11	3826356	577779756	3630506	94.8816	3608314	99.3887	6.65
12	2883914	435471014	2739432	94.9901	2726023	99.5105	5.53
13	2650842	400277142	2473670	93.3164	2455344	99.2592	6.62
14	3085396	465894796	2913302	94.4223	2897309	99.451	6.00
15	3203602	483743902	2672892	83.434	2621710	98.0851	9.56
16	3001450	453218950	2680434	89.3046	2643638	98.6272	6.89
17	4513844	681590444	4299646	95.2546	4266846	99.2371	7.12
18	3241486	489464386	3106428	95.8335	3074269	98.9648	7.52
19	3394226	512528126	3208064	94.5153	3169646	98.8025	6.90
20	3418176	516144576	3126952	91.4801	3095352	98.9894	7.73
21	2882110	435198610	2610118	90.5627	2582162	98.9289	9.07
22	2792044	421598644	2670284	95.639	2657995	99.5398	5.00
23	4030516	608607916	3885570	96.4038	3813405	98.1427	8.36
24	2944188	444572388	2710396	92.0592	2694376	99.4089	7.42
25	3148348	475400548	2964464	94.1593	2951733	99.5705	6.27
26	3257950	491950450	3043812	93.4272	3018228	99.1595	6.83
27	3323112	501789912	3150042	94.7919	3122349	99.1209	6.65
28	2728866	412058766	2550906	93.4786	2487374	97.5094	7.11
29	3934916	594172316	3740656	95.0632	3710188	99.1855	6.50
30	2983822	450557122	2853448	95.6306	2808926	98.4397	5.68
31	3218044	485924644	2970310	92.3017	2935841	98.8395	7.71
32	3077958	464771658	2927920	95.1254	2909933	99.3857	5.45
33	4078432	615843232	3544992	86.9205	3005915	84.7933	8.03
34	5478678	827280378	5079026	92.7053	4987340	98.1948	8.45
35	2853078	430814778	2676222	93.8012	2627859	98.1929	6.94
36	5355356	808658756	5095928	95.1557	4977586	97.6777	8.43
37	3282666	495682566	2869030	87.3994	2849907	99.3335	8.43
38	3304762	499019062	3142296	95.0839	3103860	98.7768	6.98
39	4656876	703188276	4492636	96.4732	4360837	97.0663	8.42
40	2762400	417122400	2637960	95.4952	2565371	97.2483	7.59
41	5372594	811261694	5220150	97.1626	5153003	98.7137	8.63
42	2754938	415995638	2570880	93.319	2548417	99.1263	6.25
43	3733844	563810444	3552192	95.135	3521174	99.1268	7.53
44	3577700	540232700	3444324	96.272	3385873	98.303	6.36
45	3047534	460177634	2670166	87.6173	2574938	96.4336	8.52
46	4117536	621747936	3908238	94.9169	3841290	98.287	6.68
47	2816392	425275192	2708180	96.1578	2669882	98.5858	6.71
48	4608684	695911284	4410036	95.6897	4311910	97.7749	8.00
49	5337078	805898778	5171292	96.8937	5042775	97.5148	8.66
50	3250250	490787750	3040650	93.5513	2992083	98.4027	7.16
51	4180690	631284190	4067024	97.2812	3998445	98.3138	6.61
52	2721726	410980626	2616154	96.1211	2583276	98.7433	7.44
53	4880628	736974828	4627958	94.823	4600654	99.41	6.98
54	3268482	493540782	3131362	95.8048	3095371	98.8506	6.50
55	2656118	401073818	2585330	97.3349	2556384	98.8804	5.79
56	3575364	539879964	3453886	96.6024	3390160	98.1549	7.74
57	3811572	575547372	3609678	94.7031	3571018	98.929	6.65
58	7125894	1076009994	6790024	95.2866	6696039	98.6158	9.31
59	3072696	463977096	2801248	91.1658	2789675	99.5869	8.22
60	3715572	561051372	3297116	88.7378	3281535	99.5274	7.92
61	2816936	425357336	2516940	89.3503	2504181	99.4931	8.03
62	2666064	402575664	2552942	95.757	2516881	98.5875	5.66
63	3471746	524233646	3379864	97.3534	3336813	98.7263	6.72
64	3926452	592894252	3763778	95.857	3744289	99.4822	6.77
65	3071476	463792876	2955264	96.2164	2887106	97.6937	6.75
66	2669698	403124398	2505438	93.8472	2483254	99.1146	5.78
67	3693842	557770142	3536476	95.7398	3506606	99.1554	6.83
68	3469880	523951880	3314266	95.5153	3297243	99.4864	5.82
69	3016398	455476098	2818922	93.4533	2791316	99.0207	7.19
70	5443360	821947360	5211366	95.738	5106510	97.9879	9.08
71	4092986	618040886	3918572	95.7387	3870288	98.7678	7.04
72	3685308	556481508	3535202	95.9269	3477164	98.3583	7.74
73	4085066	616844966	3927056	96.132	3875287	98.6817	7.21
74	3090304	466635904	2982236	96.503	2956720	99.1444	6.39
75	3732684	563635284	3513304	94.1227	3477592	98.9835	7.32
76	3255434	491570534	3115306	95.6956	3093429	99.2978	6.62
77	3715786	561083686	3581802	96.3942	3552078	99.1701	6.06
78	3115586	470453486	3027112	97.1603	2997133	99.0097	5.81
79	2707560	408841560	2567106	94.8125	2524837	98.3534	6.57
80	3059090	461922590	2901234	94.8398	2855484	98.4231	6.90
81	4721694	712975794	4627978	98.0152	4565171	98.6429	7.40
82	5147392	777256192	4959566	96.351	4899992	98.7988	8.35
83	2659216	401541616	2524720	94.9423	2469095	97.7968	6.70
84	4970204	750500804	4327290	87.0646	4198500	97.0238	11.54
85	3385864	511265464	3270436	96.5909	3092529	94.5601	6.38
86	2908410	439169910	2754312	94.7016	2719075	98.7207	5.93
87	3768816	569091216	3660888	97.1363	3627754	99.0949	6.61
88	3542280	534884280	3415944	96.4335	3383506	99.0504	7.02
89	4107520	620235520	3984682	97.0094	3910516	98.1387	7.17
90	2845874	429726974	2627842	92.3387	2606921	99.2039	7.17
91	3281198	495460898	3074402	93.6975	3059480	99.5146	7.49
92	4191322	632889622	3784180	90.2861	3734870	98.6969	9.77
93	3556820	537079820	3394998	95.4504	3368465	99.2185	7.34
94	3494528	527673728	3372808	96.5168	3323635	98.5421	7.09
95	3579334	540479434	3430620	95.8452	3386935	98.7266	6.80
96	2648338	399899038	2492552	94.1176	2459763	98.6845	5.23
97	2855368	431160568	2689746	94.1996	2654518	98.6903	5.74
98	2905824	438779424	2718838	93.5651	2679908	98.5681	6.05
99	3322506	501698406	3206320	96.5031	3177609	99.1045	6.27
100	4679080	706541080	4456896	95.2515	4436825	99.5497	6.49
101	3827660	577976660	3690752	96.4232	3644149	98.7373	7.02
102	3371700	509126700	3202298	94.9758	3138272	98.0006	7.14
103	2654028	400758228	2506144	94.4279	2484881	99.1516	5.15
104	3293814	497365914	3089872	93.8083	3058306	98.9784	6.70
105	3540496	534614896	3450098	97.4467	3405711	98.7135	6.24
106	3540422	534603722	3326512	93.9581	3228176	97.0439	7.18
107	3149040	475505040	2950862	93.7067	2852589	96.6697	6.71
108	3320346	501372246	3157030	95.0814	3129350	99.1232	7.18
109	3781506	571007406	3532936	93.4267	3438374	97.3234	7.85
110	3544762	535259062	3338364	94.1774	3293754	98.6637	6.94
111	3374430	509538930	3142496	93.1267	3112706	99.052	6.88
112	3772260	569611260	3566688	94.5504	3468231	97.2395	7.27
113	3964636	598660036	3716688	93.746	3664534	98.5968	7.64
114	4188360	632442360	3965560	94.6805	3921413	98.8867	7.05
115	3916286	591359186	3779044	96.4956	3620903	95.8153	7.22
116	3865840	583741840	3756640	97.1753	3720312	99.033	6.87
117	2804018	423406718	2718020	96.933	2654616	97.6673	7.91
118	2927750	442090250	2653666	90.6384	2602686	98.0789	6.89
119	3866144	583787744	3778824	97.7414	3733514	98.8009	6.61
120	3947060	596006060	3792936	96.0952	3759727	99.1245	7.84
121	2783728	420342928	2450126	88.016	2437799	99.4969	6.84
122	5148476	777419876	5008310	97.2775	4934223	98.5207	8.39
123	3069782	463537082	2861802	93.2249	2780963	97.1752	6.75
124	3871644	584618244	3740640	96.6163	3688782	98.6137	6.83
126	3798924	573637524	3627516	95.488	3576949	98.606	6.94
127	4258386	643016286	4078220	95.7691	3740816	91.7267	7.31
128	3251460	490970460	3033282	93.2898	2970338	97.9249	7.89
129	3360172	507385972	3202442	95.3059	3069661	95.8538	7.41
130	4139598	625079298	3956816	95.5845	3889260	98.2927	7.11
131	4202678	634604378	4028474	95.8549	3804548	94.4414	7.63
132	7027690	1061181190	6594950	93.8424	6512579	98.751	10.02
133	3898870	588729370	3792768	97.2786	3700360	97.5636	7.96
134	2775174	419051274	2714562	97.8159	2656320	97.8545	6.86
135	3327224	502410824	3175658	95.4447	3082039	97.052	7.28
136	3986726	601995626	3834094	96.1715	3578351	93.3298	7.57
137	2560904	386696504	2364026	92.3122	2174265	91.973	6.86
138	6842636	1033238036	6549578	95.7172	6419665	98.0165	8.84
139	3596230	543030730	3395314	94.4131	3356638	98.8609	6.46
140	3031352	457734152	2868860	94.6396	2828361	98.5883	7.24
141	3203202	483683502	2961410	92.4516	2896353	97.8032	10.41
142	3715772	561081572	3144246	84.6189	2814818	89.5228	8.09
143	3569802	539040102	3313838	92.8297	2786394	84.0836	7.36
144	3736482	564208782	3559378	95.2601	3525318	99.0431	6.04
145	4706158	710629858	4484786	95.2961	4421465	98.5881	7.77
146	8007702	1209163002	7565892	94.4827	7481360	98.8827	9.64
147	7291868	1101072068	6909458	94.7557	6827809	98.8183	8.93
148	5094610	769286110	4810238	94.4182	4719257	98.1086	7.80
149	3139384	474046984	2952590	94.05	2896383	98.0963	6.19
150	4016718	606524418	3676446	91.5286	3619171	98.4421	11.82
151	2526408	381487608	2374434	93.9846	2304556	97.0571	6.80
152	4419900	667404900	4206502	95.1719	4153879	98.749	6.37
153	4654136	702774536	4537184	97.4871	4498176	99.1403	6.28
154	4414600	666604600	4153598	94.0878	4091414	98.5029	6.90
155	4223466	637743366	3949774	93.5197	3729843	94.4318	6.96
156	5515566	832850466	5227182	94.7715	5161946	98.752	8.62
157	3491028	527145228	3198568	91.6225	3184405	99.5572	6.33
158	2697834	407372934	2561382	94.9422	2434401	95.0425	5.93
159	2554868	385785068	2411660	94.3947	2374809	98.472	6.04
160	2779524	419708124	2593440	93.3052	2570066	99.0987	5.85
161	2813134	424783234	2493222	88.6279	2481330	99.523	6.37
162	4407626	665551526	3784950	85.8728	3756793	99.2561	9.26
163	3261610	492503110	2924794	89.6733	2913601	99.6173	6.73
164	3774554	569957654	3292876	87.2388	3277167	99.5229	7.37
165	2951936	445742336	2635688	89.2868	2624352	99.5699	5.96
166	3084998	465834698	2846972	92.2844	2832749	99.5004	6.81
167	3025320	456823320	2612100	86.3413	2600966	99.5738	6.27
168	3641550	549874050	3524218	96.778	3456716	98.0846	6.53
169	3541942	534833242	3344208	94.4174	3232687	96.6652	6.96
170	3103120	468571120	2802542	90.3137	2786819	99.439	5.78
171	3399088	513262288	3125364	91.9471	3021380	96.6729	11.24
172	3848108	581064308	3604382	93.6663	3435343	95.3102	7.18
173	4377504	661003104	4150070	94.8045	3842432	92.5872	7.53
174	3570712	539177512	3333110	93.3458	3190602	95.7245	6.98
175	4495430	678809930	3957458	88.0329	3935502	99.4452	9.88
176	3474106	524590006	3262678	93.9142	2976297	91.2225	6.97
177	2621358	395825058	2466026	94.0744	2362829	95.8153	6.33
178	3274308	494420508	3012926	92.0172	3002843	99.6653	6.57
179	3833004	578783604	3659388	95.4705	3392792	92.7147	7.58
180	3384828	511109028	3162580	93.434	3082164	97.4573	6.66
181	3236490	488709990	3081488	95.2108	2866730	93.0307	5.94
182	3292302	497137602	3160584	95.9992	2997135	94.8285	6.50
183	2772310	418618810	2649256	95.5613	2381809	89.9048	6.19
184	3720690	561824190	3382224	90.9031	3106509	91.8481	9.63
185	5962412	900324212	5639932	94.5915	5500559	97.5288	8.34
186	5211432	786926232	4974072	95.4454	4706274	94.6161	7.13
187	3190592	481779392	3049650	95.5826	2961720	97.1167	6.53
188	3345606	505186506	3164514	94.5872	3124711	98.7422	7.21
189	2700042	407706342	2616906	96.9209	2528541	96.6233	6.01
190	5039522	760967822	4721722	93.6938	4638773	98.2432	8.38
191	2618140	395339140	2543120	97.1346	2437673	95.8536	6.12
192	3296872	497827672	2960650	89.8018	2946640	99.5268	6.52
193	6030222	910563522	5717850	94.8199	5619268	98.2759	7.97
194	3542192	534870992	3367754	95.0754	3309800	98.2791	6.44
195	3890644	587487244	3722954	95.6899	3667444	98.509	6.38
196	4348502	656623802	4186278	96.2694	4125688	98.5527	7.58
197	3821518	577049218	3659210	95.7528	3585505	97.9858	7.53
198	4991934	753782034	4777412	95.7026	4632982	96.9768	7.90
199	4050096	611564496	3698060	91.308	3633635	98.2579	11.18
200	2768668	418068868	2650548	95.7337	2594011	97.867	6.15
201	5287928	798477128	5041732	95.3442	4991094	98.9956	7.07
202	7500112	1132516912	7073390	94.3105	6973687	98.5904	9.05
203	6052262	913891562	5733086	94.7263	5632031	98.2373	8.26
204	4948022	747151322	4773704	96.477	4690166	98.25	6.61
205	2814192	424942992	2679558	95.2159	2596114	96.8859	5.97
206	3789900	572274900	3622848	95.5922	3498416	96.5654	7.49
207	4271142	644942442	4112092	96.2762	3899474	94.8294	7.27
208	3702802	559123102	3439660	92.8934	3374206	98.0971	8.74
209	2756480	416228480	2504312	90.8518	2493722	99.5771	6.17
210	2579456	389497856	2459746	95.3591	2421966	98.4641	5.34
211	7726480	1166698480	7356086	95.2062	7031086	95.5819	9.33
212	2796168	422221368	2690228	96.2112	2603174	96.7641	6.05
213	2835578	428172278	2585038	91.1644	2572825	99.5276	8.26
214	3388434	511653534	3265094	96.36	2959877	90.6521	6.02
215	2953326	445952226	2825992	95.6885	2761587	97.721	5.12
216	3082276	465423676	3000788	97.3562	2939337	97.9522	5.10
217	2768308	418014508	2675774	96.6574	2531989	94.6264	5.54
218	2735874	413116974	2649720	96.851	2490143	93.9776	5.74
219	3433882	518516182	3167342	92.2379	3084603	97.3877	11.32
220	3164752	477877552	2949596	93.2015	2718215	92.1555	8.61
221	3345678	505197378	3200818	95.6702	3072027	95.9763	6.36
222	5031546	759763446	4655102	92.5183	4603826	98.8985	8.91
223	2719312	410616112	2638670	97.0345	2274964	86.2163	5.64
224	6109116	922476516	5890300	96.4182	5793024	98.3485	9.53
225	2686472	405657272	2571040	95.7032	2375833	92.4075	5.50
226	3455352	521758152	3132706	90.6624	3120648	99.6151	9.39
227	2836796	428356196	2662728	93.8639	2384625	89.5557	5.61
228	4045632	610890432	3786168	93.5866	3192743	84.3265	6.14
229	2910650	439508150	2794284	96.0021	2768405	99.0739	5.17
230	3809352	575212152	3535904	92.8217	3496855	98.8956	6.71
231	3854632	582049432	3712986	96.3253	3620677	97.5139	6.93
232	4160506	628236406	4035812	97.0029	3904958	96.7577	9.59
234	3000954	453144054	2905340	96.8139	2818370	97.0065	9.08
235	6915930	1044305430	6724468	97.2316	6528225	97.0817	10.30
237	5691348	859393548	5561984	97.727	5452148	98.0252	8.47
238	2858704	431664304	2799938	97.9443	2782201	99.3665	6.15
239	3869360	584273360	3748402	96.874	3698799	98.6767	9.22
240	3358254	507096354	3057786	91.0529	3038851	99.3808	8.50
241	7822682	1181224982	7633316	97.5793	7464196	97.7844	9.93
242	3301570	498537070	3221922	97.5876	3175565	98.5612	7.65
243	4125468	622945668	4055418	98.302	3966892	97.8171	7.45
244	2694660	406893660	2649834	98.3365	2602763	98.2236	7.62
245	5231442	789947742	5093952	97.3719	4978096	97.7256	8.73
246	8225096	1241989496	7947192	96.6213	7888637	99.2632	11.43
247	3490824	527114424	3416428	97.8688	3370561	98.6575	7.29
248	3222222	486555522	3182434	98.7652	3095577	97.2707	7.06
249	2748524	415027124	2683418	97.6312	2665188	99.3206	8.82
250	4031670	608782170	3941158	97.755	3893106	98.7808	7.68
251	3069634	463514734	2958450	96.3779	2909696	98.352	6.75
252	4403774	664969874	4279498	97.178	4072950	95.1735	9.86
253	6267736	946428136	6129090	97.7879	6038513	98.5222	9.31
254	2701168	407876368	2614530	96.7926	2565114	98.1099	9.05
255	4967258	750055958	4898692	98.6196	4720395	96.3603	8.11
256	3508150	529730650	3392196	96.6947	3338913	98.4292	8.38
257	2967682	448119982	2892054	97.4516	2852120	98.6192	6.79
258	5308672	801609472	5205370	98.0541	4982556	95.7195	9.11
259	2533180	382510180	2498114	98.6157	2386082	95.5153	9.66
260	2846286	429789186	2771588	97.3756	2729544	98.483	7.41
261	7031894	1061815994	6844062	97.3289	6732297	98.367	10.15
262	3065516	462892916	2989694	97.5266	2893101	96.7691	8.13
263	2847652	429995452	2776974	97.518	2700284	97.2384	9.11
264	4088560	617372560	3963778	96.948	3881961	97.9359	8.16
265	4209534	635639634	4149656	98.5776	4115577	99.1788	6.98
266	3747404	565858004	3347628	89.3319	3326274	99.3621	7.27
267	2800554	422883654	2744814	98.0097	2697169	98.2642	8.30
268	2701178	407877878	2652956	98.2148	2633297	99.259	6.25
269	2647136	399717536	2556870	96.5901	2464770	96.3979	8.18
270	2718668	410518868	2625758	96.5825	2569240	97.8476	8.80
271	3905584	589743184	3830834	98.0861	3634624	94.8781	8.04
272	3227394	487336494	2879968	89.2351	2870133	99.6585	6.55
273	2680526	404759426	2643118	98.6045	2607750	98.6619	8.81
274	3404984	514152584	3317352	97.4264	3297022	99.3872	6.69
275	4108234	620343334	3983988	96.9757	3939597	98.8858	6.94
276	5166126	780085026	4988566	96.563	4921430	98.6542	8.40
277	4140950	625283450	4022168	97.1315	3997883	99.3962	6.64
278	2693322	406691622	2587848	96.0839	2457981	94.9817	9.08
279	6314550	953497050	6088872	96.4261	5532380	90.8605	9.15
280	2685208	405466408	2640570	98.3376	2616155	99.0754	6.02
281	3386970	511432470	3222022	95.1299	3210065	99.6289	7.85
282	2403484	362926084	2320910	96.5644	2265903	97.6299	7.61
283	3124794	471843894	3012576	96.4088	2946183	97.7961	7.41
284	3382350	510734850	3251886	96.1428	3213867	98.8309	6.35
285	6695402	1011005702	6250426	93.354	6209994	99.3531	12.04
286	4170882	629803182	4033522	96.7067	4014473	99.5277	6.85
287	4702182	710029482	4554586	96.8611	4452988	97.7693	8.72
288	2745074	414506174	2662624	96.9964	2596819	97.5286	7.21
289	7639654	1153587754	6895024	90.2531	6863109	99.5371	11.30
290	3218852	486046652	3125300	97.0936	3102104	99.2578	7.12
291	3471180	524148180	3297918	95.0086	3287375	99.6803	6.73
292	3688698	556993398	3543034	96.0511	3523111	99.4377	6.34
293	6528746	985840646	6353816	97.3206	6291667	99.0219	9.47
294	3199558	483133258	3130748	97.8494	3113370	99.4449	8.65
295	2741278	413932978	2695186	98.3186	2671945	99.1377	7.20
296	2696336	407146736	2582884	95.7924	2569391	99.4776	6.49
297	2626230	396560730	2594892	98.8067	2576491	99.2909	6.17
298	2779824	419753424	2708708	97.4417	2658229	98.1364	7.21
299	3172650	479070150	3095448	97.5666	2991930	96.6558	7.13
300	2813702	424869002	2768732	98.4017	2752676	99.4201	5.82
301	2808890	424142390	2708556	96.428	2692669	99.4135	6.26
302	2756448	416223648	2682394	97.3134	2388159	89.0309	7.41
303	3064028	462668228	2979078	97.2275	2911542	97.733	6.69
304	3476836	525002236	3338138	96.0108	3304615	98.9958	7.43
305	3063266	462553166	2952066	96.3699	2907299	98.4835	8.85
306	2681562	404915862	2623090	97.8195	2600440	99.1365	5.94
307	6175162	932449462	5694168	92.2108	5660209	99.4036	9.37
308	3125604	471966204	2775582	88.8015	2764476	99.5999	6.14
309	2712912	409649712	2651270	97.7278	2614852	98.6264	8.16
310	2737554	413370654	2613632	95.4733	2574299	98.4951	8.32
311	2875756	434239156	2830124	98.4132	2812642	99.3823	6.25
312	3345442	505161742	3180658	95.0744	3146428	98.9238	9.82
313	3190396	481749796	3078808	96.5024	2978717	96.749	7.68
323	2858810	431680310	2651600	92.7519	2596539	97.9235	6.93
324	3260820	492383820	3111596	95.4237	3060437	98.3559	7.56
325	3516508	530992708	3447260	98.0308	3411571	98.9647	5.96
326	7592518	1146470218	7213456	95.0074	7142707	99.0192	10.43
327	5529108	834895308	5330200	96.4025	5256928	98.6253	8.72
328	3604822	544328122	3419842	94.8685	3361293	98.288	6.59
329	3124838	471850538	2963558	94.8388	2928421	98.8144	6.26
330	2836636	428332036	2659656	93.7609	2608033	98.059	9.36
331	4936800	745456800	4723472	95.6788	4696636	99.4319	7.41
332	2920538	441001238	2745714	94.014	2726995	99.3182	6.27
333	2780962	419925262	2631302	94.6184	2608391	99.1293	6.65
334	4268968	644614168	4095180	95.929	4050815	98.9167	7.44
335	3244978	489991678	3068708	94.5679	3041084	99.0998	7.56
336	3473782	524541082	3252886	93.6411	3231068	99.3293	6.63
337	2632786	397550686	2484498	94.3676	2445329	98.4235	7.76
339	2756908	416293108	2460562	89.2508	2451055	99.6136	7.17
340	2964762	447679062	2801134	94.4809	2742593	97.9101	7.78
341	2914938	440155638	2737076	93.8983	2706763	98.8925	6.71
342	4240138	640260838	4057314	95.6883	3734241	92.0373	7.83
343	3106782	469124082	2934626	94.4587	2810213	95.7605	7.30
344	2844884	429577484	2707040	95.1547	2660847	98.2936	7.02
345	4670276	705211676	4466574	95.6383	4386253	98.2017	9.10
347	6646658	1003645358	6370576	95.8463	5922838	92.9718	8.39
348	4050662	611649962	3692316	91.1534	3678059	99.6139	7.61
355	3289286	496682186	3169302	96.3523	2784035	87.8438	25.50
356	3381906	510667806	3166742	93.6378	2741151	86.5606	18.35
357	3182868	480613068	2956532	92.8889	2571019	86.9606	23.53
374	2743422	414256722	2589784	94.3998	2543233	98.2025	7.97
375	3133454	473151554	2942356	93.9014	2692799	91.5185	7.47
376	2801040	422957040	2644896	94.4255	2587121	97.8156	7.77
377	2716270	410156770	2512012	92.4802	2465261	98.1389	7.56
378	2810632	424405432	2468998	87.8449	2452032	99.3128	7.96
379	2895858	437274558	2651400	91.5584	2620715	98.8427	8.26
380	3109846	469586746	2814084	90.4895	2757528	97.9903	8.21
381	2669094	403033194	2498462	93.6071	2459497	98.4404	7.02
382	3139464	474059064	2817902	89.7574	2794585	99.1725	7.44
383	4052748	611964948	3858652	95.2108	3243720	84.0636	6.91
384	3557916	537245316	3345384	94.0265	3307017	98.8531	8.26
385	3672694	554576794	3543032	96.4696	3463908	97.7668	8.63
386	2957824	446631424	2843636	96.1395	2793557	98.2389	7.62
387	3100126	468119026	2834642	91.4363	2792892	98.5272	6.87
388	4927528	744056728	4700934	95.4015	4594030	97.7259	8.63
389	3430554	518013654	3269998	95.3198	3230676	98.7975	7.45
390	3040564	459125164	2801078	92.1236	2776978	99.1396	7.68
391	3498428	528262628	3283268	93.8498	3225893	98.2525	7.65
392	3672222	554505522	3544596	96.5246	3491415	98.4997	9.21
393	3388874	511719974	3049692	89.9913	3019508	99.0103	7.34
394	3125194	471904294	2788242	89.2182	2762866	99.0899	6.30
395	3220342	486271642	2962704	91.9997	2921037	98.5936	8.55
396	2889630	436334130	2641026	91.3967	2588096	97.9959	7.18
397	3671856	554450256	3342866	91.0402	3280385	98.1309	8.01
398	3044626	459738526	2892532	95.0045	2865196	99.0549	7.27
399	3120520	471198520	3000758	96.1621	2961405	98.6886	7.40
400	2917308	440513508	2719732	93.2275	2679207	98.51	7.05
403	3254438	491420138	3098906	95.2209	3064865	98.9015	7.45
405	3314880	500546880	2909908	87.7832	2886702	99.2025	6.34
406	3343410	504854910	3025726	90.4982	2988821	98.7803	7.75
411	3160288	477203488	2879456	91.1137	2849476	98.9588	6.54
412	2935102	443200402	2850262	97.1095	2772893	97.2855	7.14
413	3158586	476946486	2974428	94.1696	2952519	99.2634	6.55
414	3454322	521602622	3231762	93.5571	3194613	98.8505	7.83
415	2833516	427860916	2486860	87.7659	2469892	99.3177	5.88
416	3692588	557580788	3370660	91.2818	3348350	99.3381	6.84
417	3634152	548756952	3364802	92.5884	3337670	99.1937	7.24
418	3275938	494666638	3182658	97.1526	3130696	98.3673	7.12
419	2943756	444507156	2794798	94.9399	2767476	99.0224	6.85
420	5464534	825144634	5228050	95.6724	5151176	98.5296	8.60
422	2874240	434010240	2766138	96.2389	2714368	98.1284	7.76
423	3067746	463229646	2990726	97.4894	2958784	98.932	6.47
424	3470612	524062412	3348706	96.4875	3300156	98.5502	8.36
425	4040740	610151740	3882006	96.0717	3816479	98.312	8.20
427	3955756	597319156	3718274	93.9965	3661564	98.4748	8.04
430	3327104	502392704	3188030	95.82	3150412	98.82	7.05
431	2757102	416322402	2645432	95.9497	2612641	98.7605	7.14
432	2850248	430387448	2690478	94.3945	2663734	99.006	6.45
434	2760828	416885028	2667648	96.6249	2641807	99.0313	7.58
435	3287208	496368408	3119120	94.8866	3089292	99.0437	6.37
436	4461826	673735726	4279418	95.9118	4255306	99.4366	7.51
437	2957916	446645316	2840986	96.0469	2820870	99.2919	6.42
438	4122568	622507768	3919344	95.0705	3858558	98.4491	12.07
439	3108242	469344542	2952750	94.9974	2737263	92.7022	6.63
440	2955898	446340598	2790294	94.3975	2762272	98.9957	7.77
443	4610838	696236538	4448972	96.4894	4416198	99.2633	7.78
444	3935202	594215502	3784536	96.1713	3667824	96.9161	6.83
446	2898394	437657494	2745830	94.7363	2683932	97.7457	6.91
447	3067096	463131496	2987468	97.4038	2896195	96.9448	6.49
448	5112308	771958508	4954410	96.9114	4912951	99.1632	8.13
449	3554572	536740372	3443090	96.8637	3389111	98.4323	6.42
450	4964674	749665774	4778922	96.2585	4643465	97.1655	8.24
451	5077436	766692836	4813158	94.7951	4773235	99.1705	7.86
452	3021662	456270962	2907988	96.238	2868562	98.6442	7.06
453	2901516	438128916	2821334	97.2365	2778856	98.4944	6.83
454	2898256	437636656	2777120	95.8204	2735900	98.5157	6.18
455	3193592	482232392	2966802	92.8986	2879827	97.0684	10.20
457	2781526	420010426	2617456	94.1014	2600417	99.349	6.35
458	6903070	1042363570	6586472	95.4137	6513602	98.8936	8.76
459	3587376	541693776	3310652	92.2862	3291725	99.4283	7.38
460	2685620	405528620	2502208	93.1706	2419877	96.7097	6.71
462	4404930	665144430	4278312	97.1255	4152786	97.066	7.53
463	2683038	405138738	2553928	95.1879	2477894	97.0229	6.35
464	3324442	501990742	3112322	93.6194	3064206	98.454	7.25
465	3362968	507808168	3154726	93.8078	3100473	98.2803	7.30
466	3429820	517902820	3331704	97.1393	3280737	98.4702	6.22
467	3776338	570227038	3579674	94.7922	3550726	99.1913	6.99
468	2871946	433663846	2682074	93.3887	2648203	98.7371	6.84
470	2947820	445120820	2819028	95.6309	2785415	98.8076	6.19
471	2746752	414759552	2582548	94.0219	2524983	97.771	6.62
472	5232200	790062200	4990412	95.3788	4952822	99.2468	7.91
473	6685906	1009571806	6300756	94.2394	6233791	98.9372	9.92
474	3834488	579007688	3652826	95.2624	3633236	99.4637	6.98
475	3756212	567188012	3646376	97.0759	3605542	98.8801	7.98
476	3311166	499986066	3219080	97.2189	3185263	98.9495	7.57
478	4791046	723447946	4345432	90.699	4308663	99.1538	10.52
480	3953238	596938938	3882066	98.1997	3855729	99.3216	6.50
482	2734026	412837926	2633274	96.3149	2601093	98.7779	6.30
483	3227450	487344950	3133236	97.0809	3107631	99.1828	7.21
484	4375942	660767242	4124858	94.2622	4078571	98.8779	8.41
485	4130726	623739626	3878890	93.9033	3801717	98.0104	12.34
486	4333298	654327998	4171238	96.2601	4136656	99.1709	7.01
487	2753470	415773970	2648128	96.1742	2623306	99.0627	5.75
488	3688400	556948400	3451106	93.5665	3392202	98.2932	7.72
489	3277068	494837268	3132660	95.5934	3073932	98.1253	7.14
491	3265480	493087480	3073228	94.1126	3044276	99.0579	7.06
492	3478496	525252896	3312302	95.2222	3272409	98.7956	7.29
493	3725192	562503992	3457536	92.815	3434329	99.3288	7.85
494	6700588	1011788788	6553838	97.8099	6490449	99.0328	8.92
495	3402258	513740958	3156468	92.7757	3106072	98.4034	8.89
496	2934692	443138492	2809364	95.7294	2760281	98.2529	6.70
497	2739112	413605912	2605372	95.1174	2546444	97.7382	7.10
498	2971818	448744518	2799422	94.199	2754898	98.4095	7.28
499	5479048	827336248	4984198	90.9683	4729732	94.8945	11.96
500	4945302	746740602	4796346	96.9879	4699997	97.9912	8.48
501	4596086	694008986	4347274	94.5864	4261045	98.0165	8.43
503	2863924	432452524	2766534	96.5994	2717659	98.2333	7.13
504	3097678	467749378	2943072	95.009	2865300	97.3575	7.80
505	5341132	806510932	5194700	97.2584	5051956	97.2521	8.77
506	4767652	719915452	4592498	96.3262	4530688	98.6541	8.24
508	2625116	396392516	2517502	95.9006	2442595	97.0246	7.36
509	2834726	428043626	2708426	95.5445	2667912	98.5041	7.72
510	3585814	541457914	3413870	95.2049	3226671	94.5165	8.87
511	5753704	868809304	5599538	97.3206	5440911	97.1671	9.08
512	3871902	584657202	3694096	95.4078	3605480	97.6011	7.82
513	7021588	1060259788	6793362	96.7497	6579211	96.8476	9.54
514	2608934	393949034	2494368	95.6087	2429965	97.4181	7.66
515	4170416	629732816	4029652	96.6247	3909044	97.007	8.22
516	3202576	483588976	3021162	94.3354	2901354	96.0344	10.28
517	2857234	431442334	2731914	95.6139	2680600	98.1217	7.31
518	3549722	536008022	3311038	93.276	3269061	98.7322	8.11
519	5292690	799196190	5121690	96.7691	5047364	98.5488	8.40
520	3161586	477399486	3038684	96.1126	3018392	99.3322	6.96
521	5897562	890531862	5696214	96.5859	5465194	95.9443	8.43
522	4347530	656477030	4228712	97.267	4008464	94.7916	7.40
523	3438770	519254270	3238376	94.1725	3209306	99.1023	7.26
524	3622006	546922906	3530562	97.4753	3476024	98.4553	7.47
525	4418786	667236686	3879992	87.8067	3826101	98.6111	9.33
526	4906394	740865494	4727156	96.3468	4671408	98.8207	8.71
527	3175226	479459126	3060440	96.385	3029571	98.9914	7.76
528	2953300	445948300	2826394	95.7029	2784843	98.5299	7.80
529	6201494	936425594	5965032	96.187	5899200	98.8964	8.79
530	2661310	401857810	2578712	96.8963	2523478	97.8581	7.27
531	5673272	856664072	5548562	97.8018	5470603	98.595	8.40
532	3064020	462667020	3001772	97.9684	2965561	98.7937	7.64
533	3854626	582048526	3672708	95.2805	3613698	98.3933	7.33
534	7181608	1084422808	6966842	97.0095	6814300	97.8105	9.56
535	2814598	425004298	2739000	97.3141	2514096	91.7888	7.47
536	4873494	735897594	4797326	98.4371	4713599	98.2547	8.14
537	2634738	397845438	2578906	97.8809	2539873	98.4865	6.91
539	6592492	995466292	6389666	96.9234	6293534	98.4955	9.55
540	2821794	426090894	2715478	96.2323	2697043	99.3211	6.81
541	3814612	576006412	3713740	97.3556	3672361	98.8858	6.87
542	3552146	536374046	3499244	98.5107	3430273	98.029	7.24
543	2653330	400652830	2596532	97.8594	2535079	97.6333	7.76
544	4362952	658805752	4246960	97.3414	4198605	98.8614	8.17
545	2825630	426670130	2654016	93.9265	2544912	95.8891	7.96
546	2925788	441793988	2555868	87.3566	2493309	97.5523	7.01
547	3170706	478776606	3033846	95.6836	2995891	98.7489	7.28
548	3753458	566772158	3565168	94.9836	3522548	98.8045	10.04
549	3756810	567278310	3434090	91.4097	2425073	70.6176	9.62
550	3618672	546419472	3152164	87.1083	3121489	99.0269	8.03
551	5099558	770033258	4974428	97.5463	4877147	98.0444	8.60
552	2988896	451323296	2866580	95.9077	2806108	97.8904	6.62
553	3644212	550276012	3414560	93.6982	3337702	97.7491	7.90
554	3386260	511325260	3097316	91.4672	3072923	99.2124	6.72
555	2738432	413503232	2479596	90.548	2464633	99.3966	6.19
556	2995978	452392678	2635040	87.9526	2614879	99.2349	6.63
557	4871622	735614922	4766790	97.8481	4665134	97.8674	8.07
558	4602360	694956360	4342748	94.3592	4246050	97.7733	13.09
559	2839512	428766312	2750302	96.8583	2712964	98.6424	6.83
560	5426596	819415996	5315720	97.9568	5205930	97.9346	8.56
561	3505128	529274328	3204468	91.4223	3180755	99.26	7.75
562	3374922	509613222	3220940	95.4375	3059494	94.9876	9.49
563	2551652	385299452	2511630	98.4315	2462162	98.0304	6.16
564	2785934	420676034	2612614	93.7787	2599215	99.4871	5.97
565	3220490	486293990	2816458	87.4543	2374766	84.3175	7.33
566	3946380	595903380	3825630	96.9402	3792535	99.1349	7.61
567	3679248	555566448	3488260	94.809	3459624	99.1791	7.55
568	3136288	473579488	3044432	97.0712	2975662	97.7411	7.31
569	2874590	434063090	2726384	94.8443	2695609	98.8712	6.66
570	5899032	890753832	5721306	96.9872	5603582	97.9424	8.97
571	2952910	445889410	2861686	96.9107	2814579	98.3539	7.61
572	3233934	488324034	3086250	95.4333	3025910	98.0449	8.52
573	2971994	448771094	2594016	87.282	2575206	99.2749	5.98
574	3927036	592982436	3793574	96.6015	3717748	98.0012	7.55
575	4509460	680928460	4427452	98.1814	4328241	97.7592	7.06
576	2988206	451219106	2901280	97.091	2859912	98.5741	6.51
577	4044908	610781108	3825960	94.5871	3810076	99.5848	9.22
578	3716384	561173984	3446656	92.7422	3381725	98.1161	8.40
579	2901416	438113816	2690658	92.736	2680062	99.6062	6.30
580	2886730	435896230	2753012	95.3678	2710921	98.4711	7.50
581	3615418	545928118	3431710	94.9188	3391910	98.8402	7.46
582	2987436	451102836	2905410	97.2543	2872185	98.8564	6.65
583	2672460	403541460	2627340	98.3117	2575511	98.0273	7.08
584	4119976	622116376	3941070	95.6576	3905827	99.1058	7.01
585	2977372	449583172	2848888	95.6847	2818126	98.9202	6.65
586	3708750	560021250	3562006	96.0433	3494905	98.1162	7.25
587	4104168	619729368	3892138	94.8338	3822692	98.2157	7.24
588	3061436	462276836	2921416	95.4263	2889015	98.8909	6.46
589	4808606	726099506	4619188	96.0609	4512351	97.6871	7.86
590	2606076	393517476	2546262	97.7048	2498740	98.1337	5.53
591	2908438	439174138	2779962	95.5826	2750661	98.946	5.85
592	3876018	585278718	3702724	95.5291	3653513	98.671	7.64
594	3048932	460388732	2887014	94.6894	2862428	99.1484	6.30
595	2909890	439393390	2825684	97.1062	2800401	99.1052	6.16
596	2698126	407417026	2572314	95.3371	2533499	98.491	6.26
598	3818412	576580212	3634590	95.1859	3584481	98.6213	7.47
599	4469684	674922284	4278754	95.7283	4173157	97.5321	7.39
601	3325786	502193686	3132006	94.1734	3065108	97.8641	7.60
602	4097734	618757834	3832544	93.5284	3787000	98.8117	8.62
604	2790604	421381204	2701664	96.8129	2677579	99.1085	6.23
605	3660936	552801336	3426928	93.608	3240000	94.5453	8.23
607	2961608	447202808	2621326	88.5102	2594366	98.9715	6.94
610	2848894	430182994	2664146	93.5151	2642546	99.1892	6.87
611	5253536	793283936	5087002	96.8301	5041034	99.0964	8.41
612	3910726	590519626	3797372	97.1015	3761596	99.0579	7.55
614	3348198	505577898	3282252	98.0304	3246781	98.9193	7.13
615	3134952	473377752	2900046	92.5069	2829473	97.5665	8.89
616	2924710	441631210	2747626	93.9452	2705783	98.4771	7.27
617	2946624	444940224	2868844	97.3604	2786865	97.1424	6.72
618	3229838	487705538	3076572	95.2547	3034132	98.6205	7.36
620	2859870	431840370	2813546	98.3802	2751899	97.8089	6.42
622	3402176	513728576	3221258	94.6823	3166073	98.2868	7.29
624	4577420	691190420	4395386	96.0232	4330358	98.5205	7.34
625	2736124	413154724	2645988	96.7057	2548711	96.3236	6.47
634	2842530	429222030	2758032	97.0274	2697816	97.8167	6.27
635	3758246	567495146	3570698	95.0097	3492104	97.7989	7.24
639	9063006	1368513906	8720362	96.2193	8658866	99.2948	9.96
640	2810418	424373118	2730290	97.1489	2635158	96.5157	6.48
642	3207610	484349110	3065226	95.5611	2986448	97.4299	6.64
645	3216694	485720794	3129294	97.2829	3052121	97.5339	6.90
646	4090988	617739188	3842056	93.9151	3794605	98.765	8.10
647	3357032	506911832	3077940	91.6863	2995998	97.3378	8.05
648	3116862	470646162	2728092	87.5269	2680637	98.2605	7.71
651	4071808	614843008	3987890	97.939	3847887	96.4893	6.96
652	3267722	493426022	3179900	97.3124	3125650	98.294	7.04
653	3908656	590207056	3814174	97.5827	3755596	98.4642	7.12
654	3126046	472032946	2878406	92.0782	2808241	97.5624	7.59
655	3409388	514817588	3105050	91.0735	2972338	95.7259	9.29
656	3228062	487437362	2986194	92.5073	2940725	98.4774	10.19
658	3383008	510834208	3231500	95.5215	3066360	94.8897	7.35
659	3069534	463499634	2859588	93.1603	2730525	95.4867	8.46
660	3018664	455818264	2866588	94.9621	2809502	98.0086	6.80
662	3479882	525462182	3281060	94.2865	2894995	88.2335	6.98
663	2777178	419353878	2566860	92.4269	2492259	97.0937	10.59
664	5803590	876342090	5599818	96.4889	5501981	98.2529	8.20
665	3054498	461229198	2772904	90.781	2727089	98.3478	7.07
666	3924692	592628492	3755248	95.6826	3670360	97.7395	7.38
667	3621064	546780664	3364346	92.9104	3316541	98.5791	11.48
668	2682782	405100082	2495856	93.0324	2341785	93.8269	7.20
669	4237462	639856762	3845340	90.7463	3802148	98.8768	7.86
670	5837058	881395758	5651824	96.8266	5405992	95.6504	8.70
671	3447444	520564044	3130680	90.8116	3101355	99.0633	7.12
672	2653246	400640146	2547496	96.0143	2415127	94.804	6.60
673	6149248	928536448	5936804	96.5452	5781334	97.3813	8.61
674	2765910	417652410	2603886	94.1421	2473962	95.0104	6.92
675	3217504	485843104	3110628	96.6783	2935547	94.3715	6.97
676	2627268	396717468	2491432	94.8298	2385019	95.7288	6.69
677	2686900	405721900	2574800	95.8279	2434443	94.5488	6.51
678	5181972	782477772	5011838	96.7168	4797411	95.7216	8.10
679	3611636	545357036	3366280	93.2065	3316332	98.5162	7.33
682	2602386	392960286	2451930	94.2185	2325877	94.859	6.81
683	4567768	689732968	4417770	96.7162	4258568	96.3963	7.82
684	3271026	493924926	3148708	96.2606	2971592	94.375	7.16
685	4391064	663050664	4058916	92.4358	3979537	98.0443	8.64
686	4377792	661046592	4220626	96.4099	4014535	95.1171	7.86
688	2821316	426018716	2683572	95.1177	2581462	96.195	7.50
689	3749566	566184466	3502946	93.4227	3415402	97.5008	11.57
691	4006240	604942240	3813254	95.1829	3663732	96.0789	7.52
692	3269524	493698124	3143444	96.1438	3053520	97.1393	6.71
693	2921702	441177002	2793320	95.6059	2695672	96.5042	6.92
694	3906404	589867004	3493108	89.42	3407181	97.5401	7.54
695	4208278	635449978	3905746	92.811	3736421	95.6647	10.11
696	6404804	967125404	6249718	97.5786	6091868	97.4743	9.00
698	2671532	403401332	2590958	96.984	2417090	93.2894	6.99
699	2863026	432316926	2731834	95.4177	1685520	61.6992	6.80
700	3074584	464262184	2920016	94.9727	2831878	96.9816	6.94
701	5657320	854255320	5454590	96.4165	5215580	95.6182	8.29
705	3185652	481033452	3085262	96.8487	2940962	95.3229	7.32
706	3104008	468705208	2825638	91.0319	2726828	96.5031	6.36
709	4564492	689238292	4481728	98.1868	4259817	95.0485	7.75
711	2700802	407821102	2633634	97.513	2604103	98.8787	6.98
712	4973778	751040478	4817182	96.8516	4733518	98.2632	7.71
713	4341744	655603344	4133036	95.193	4054354	98.0963	8.19
714	2900254	437938354	2820254	97.2416	2767329	98.1234	6.48
715	2770522	418348822	2726904	98.4256	2664510	97.7119	6.00
718	2993622	452036922	2893130	96.6431	2827256	97.7231	6.71
719	3349258	505737958	3260726	97.3567	3204801	98.2849	6.92
720	3775248	570062448	3570338	94.5723	3497898	97.9711	7.61
721	6096416	920558816	5852680	96.002	5675500	96.9727	8.43
722	3719732	561679532	3623008	97.3997	3568020	98.4823	6.69
723	3584478	541256178	3408090	95.0791	3346496	98.1927	7.75
724	3809698	575264398	3727098	97.8318	3562409	95.5813	7.66
725	2869078	433230778	2713138	94.5648	2643960	97.4503	7.05
726	5645298	852439998	5425056	96.0987	5327218	98.1966	8.82
727	3897000	588447000	3812804	97.8395	3686161	96.6785	6.39
728	3673816	554746216	3546232	96.5272	3477399	98.059	8.18
729	7297140	1101868140	6988094	95.7648	6868833	98.2934	9.76
730	2805728	423664928	2714438	96.7463	2672713	98.4628	6.97
731	4100922	619239222	3950398	96.3295	3852147	97.5129	8.35
732	4694254	708832354	4500088	95.8638	4422866	98.284	7.93
733	2758872	416589672	2669472	96.7595	2623102	98.263	6.61
734	4891824	738665424	4461502	91.2032	4431996	99.3387	11.10
737	2643784	399211384	2601306	98.3933	2526910	97.1401	5.63
738	3522062	531831362	3417898	97.0425	3350719	98.0345	6.83
739	3275778	494642478	3119580	95.2317	3052000	97.8337	9.98
742	3155230	476439730	2992000	94.8267	2936989	98.1614	7.09
744	2637396	398246796	2505812	95.0108	2414071	96.3389	7.31
745	2739156	413612556	2655034	96.9289	2617886	98.6008	6.27
746	2556260	385995260	2492518	97.5064	2418814	97.043	6.39
747	3756488	567229688	3491332	92.9414	3407380	97.5954	9.82
748	3128576	472414976	3014926	96.3674	2920459	96.8667	6.58
749	3155426	476469326	3015464	95.5644	2945168	97.6688	6.82
751	4357262	657946562	4132944	94.8519	4079130	98.6979	7.71
752	3508872	529839672	3259646	92.8973	3207828	98.4103	8.24
753	3169088	478532288	3054374	96.3802	3014187	98.6843	6.62
754	3192260	482031260	3041556	95.2791	3016556	99.1781	7.56
755	3550892	536184692	3314502	93.3428	3272879	98.7442	8.63
756	2738826	413562726	2604538	95.0969	2522640	96.8556	6.48
757	3430438	517996138	3235734	94.3242	3113405	96.2194	7.51
758	2759266	416649166	2655878	96.2531	2549185	95.9828	6.10
759	3259632	492204432	3088700	94.7561	3042483	98.5037	7.02
760	2676294	404120394	2558054	95.582	2516876	98.3903	6.22
761	7562316	1141909716	6668978	88.187	6607453	99.0774	16.23
762	2676138	404096838	2377364	88.8356	2346208	98.6895	6.49
764	2992024	451795624	2736684	91.466	2699199	98.6303	6.45
765	2856824	431380424	2598686	90.9642	2572396	98.9883	7.37
766	3537906	534223806	3319438	93.8249	3237404	97.5287	11.00
767	2946786	444964686	2813658	95.4823	2746094	97.5987	6.89
768	5731780	865498780	5346414	93.2767	5000358	93.5273	8.42
769	3740532	564820332	3626906	96.9623	3542181	97.664	7.02
771	3070420	463633420	2703532	88.0509	2658664	98.3404	7.00
772	4326332	653276132	4195314	96.9716	4035140	96.1821	7.67
773	3109988	469608188	2842986	91.4147	2566150	90.2625	6.78
785	2731508	412457708	2683284	98.2345	2462284	91.7638	6.61
786	2838340	428589340	2552858	89.9419	2528351	99.04	6.57
788	3758334	567508434	3500954	93.1518	3259957	93.1162	7.62
789	2536358	382990058	2500214	98.575	2307768	92.3028	5.84
790	2744322	414392622	2503794	91.2354	2477629	98.955	5.65
791	2973724	449032324	2767248	93.0567	2724747	98.4641	5.67
792	3125206	471906106	2987974	95.6089	2875652	96.2409	7.03
793	3208148	484430348	2825586	88.0753	2753399	97.4452	8.86
794	2628978	396975678	2577864	98.0557	2418530	93.8191	6.15
795	3139902	474125202	2843800	90.5697	2813118	98.9211	6.68
797	2985224	450768824	2821440	94.5135	2672960	94.7374	6.92
799	4932472	744803272	4436604	89.9469	4292492	96.7517	12.08
800	3140510	474217010	2837690	90.3576	2792419	98.4047	8.73
801	2951702	445707002	2609920	88.4209	2561322	98.138	7.00
802	3742736	565153136	3467414	92.6438	3181337	91.7496	10.83
804	3444550	520127050	3154424	91.5772	3077188	97.5515	9.61
805	2634502	397809802	2533558	96.1684	2430540	95.9339	6.53
806	2569714	388026814	2474346	96.2888	2385207	96.3975	5.73
807	2798918	422636618	2632008	94.0366	2545757	96.723	7.19
808	3491040	527147040	3247082	93.0119	3201825	98.6062	7.28
809	3932174	593758274	3807148	96.8204	3642998	95.6884	7.33
810	2529602	381969902	2397816	94.7902	2219552	92.5656	7.06
811	2547880	384729880	2467644	96.8509	2405598	97.4856	6.29
812	2818988	425667188	2623438	93.0631	2521093	96.0988	7.87
813	4733066	714692966	4411928	93.215	4319900	97.9141	11.62
814	4416068	666826268	4292828	97.2093	4190318	97.6121	8.04
815	3690564	557275164	3438774	93.1775	2845261	82.7406	11.72
816	2904130	438523630	2782344	95.8065	2705720	97.2461	6.38
819	3722742	562134042	3589958	96.4332	3465775	96.5408	7.17
821	5131546	774863446	4907004	95.6243	4755776	96.9181	7.99
822	3841856	580120256	3656020	95.1629	3508573	95.967	7.37
823	4011858	605790558	3678060	91.6797	3550241	96.5248	9.63
824	2911424	439625024	2725260	93.6057	2645499	97.0733	6.90
825	3720266	561760166	3568392	95.9177	3473775	97.3485	7.08
826	4152532	627032332	3943038	94.955	3783330	95.9496	8.31
827	2823568	426358768	2573900	91.1577	1925702	74.8165	7.14
828	4384184	662011784	4222044	96.3017	3983886	94.3592	8.73
829	3719358	561623058	3540432	95.1893	3434380	97.0045	6.91
830	3380338	510431038	3242440	95.9206	3197335	98.6089	6.82
831	3831646	578578546	3613306	94.3017	3575379	98.9504	6.68
833	2797024	422350624	2709144	96.8581	2658059	98.1143	6.07
834	2846304	429791904	2716448	95.4377	2671943	98.3616	5.96
836	3857152	582429952	3580868	92.8371	3509689	98.0122	7.02
838	2675656	404024056	2494062	93.2131	2460164	98.6409	6.49
839	3242790	489661290	3095138	95.4468	3042148	98.288	7.84
841	3828664	578128264	3671250	95.8885	2844318	77.4755	8.26
842	3948576	596234976	3624962	91.8043	3488985	96.2489	11.68
843	2789720	421247720	2478826	88.8557	2427253	97.9195	11.03
845	4030368	608585568	3711346	92.0845	3663471	98.71	7.89
846	2881646	435128546	2774352	96.2766	2704806	97.4933	5.68
847	2894076	437005476	2739848	94.6709	2724147	99.4269	5.75
848	2904294	438548394	2648086	91.1783	2613405	98.6903	7.48
850	2979902	449965202	2706116	90.8122	2679528	99.0175	8.08
851	3914274	591055374	3538842	90.4086	3443071	97.2937	10.88
852	3635264	548924864	3328410	91.559	3275207	98.4015	10.49
853	3017478	455639178	2679966	88.8148	2616363	97.6267	11.79
854	2709114	409076214	2513114	92.7652	2463660	98.0322	6.25
855	4059786	613027686	3760072	92.6175	3676740	97.7838	9.73
856	3390044	511896644	3129922	92.3269	3114113	99.4949	6.93
857	2747636	414893036	2609524	94.9734	2588567	99.1969	5.06
858	2825450	426642950	2586024	91.5261	2570376	99.3949	5.82
859	2935336	443235736	2722544	92.7507	2696369	99.0386	5.98
860	3118540	470899540	2797002	89.6895	2778104	99.3243	7.84
861	3430710	518037210	3044008	88.7282	3022555	99.2952	7.57
862	3791606	572532506	3571188	94.1867	3500890	98.0315	11.84
863	3925258	592713958	3741536	95.3195	3678609	98.3182	6.51
864	2648580	399935580	2572910	97.143	2555126	99.3088	5.09
865	2647942	399839242	2574984	97.2447	2545025	98.8365	5.73
866	3186866	481216766	2954598	92.7117	2932690	99.2585	6.57
867	4056658	612555358	3760918	92.7098	3710473	98.6587	8.61
868	3827156	577900556	3538424	92.4557	3488787	98.5972	9.13
869	2960052	446967852	2708990	91.5183	2682370	99.0173	6.16
870	2742496	414116896	2666472	97.2279	2651062	99.4221	4.88
871	4888220	738121220	4558312	93.251	4512354	98.9918	7.25
872	2539264	383428864	2451214	96.5325	2429013	99.0943	5.53
873	3273736	494334136	2963346	90.5188	2930510	98.8919	6.92
876	2699902	407685202	2602144	96.3792	2584766	99.3322	4.89
877	3157382	476764682	2908230	92.1089	2884253	99.1755	6.07
878	3154284	476296884	3036244	96.2578	2886447	95.0664	10.03
879	3369152	508741952	3195668	94.8508	3169082	99.1681	6.57
880	4335876	654717276	3907108	90.1112	3881416	99.3424	8.71
881	2698498	407473198	2551062	94.5364	2537555	99.4705	5.35
882	3002098	453316798	2691880	89.6666	2665868	99.0337	6.26
883	3831548	578563748	3501134	91.3765	3471657	99.1581	7.39
884	2834722	428043022	2649854	93.4784	2613678	98.6348	10.44
886	5009354	756412454	4532252	90.4758	4448847	98.1597	12.25
887	2664530	402344030	2555616	95.9124	2532111	99.0803	5.07
888	3836294	579280394	3470306	90.4599	3419660	98.5406	9.06
889	4526590	683515090	4201264	92.813	4161667	99.0575	8.30
890	2695462	407014762	2492824	92.4823	2452482	98.3817	9.19
891	4069612	614511412	3977948	97.7476	3946128	99.2001	7.78
892	10972848	1656900048	10608658	96.681	10426675	98.2846	11.46
893	4068270	614308770	3689938	90.7004	3643885	98.7519	8.98
894	2953292	445947092	2828008	95.7578	2805860	99.2168	8.04
896	4113200	621093200	3913690	95.1495	3854473	98.4869	10.15
898	2588016	390790416	2485236	96.0286	2471903	99.4635	5.10
899	2603948	393196148	2490132	95.6291	2471169	99.2385	5.92
900	3501954	528795054	3335578	95.2491	3271159	98.0687	7.27
901	3080214	465112314	2895556	94.005	2873389	99.2344	6.72
902	4965222	749748522	4836494	97.4074	4784431	98.9235	7.07
903	3826926	577865826	3673832	95.9996	3631971	98.8606	7.19
904	2870102	433385402	2801706	97.6169	2784633	99.3906	5.83
907	2971342	448672642	2808764	94.5285	2768567	98.5689	9.09
908	3514640	530710640	3094608	88.0491	3070606	99.2244	8.44
910	4461128	673630328	4312062	96.6586	4285363	99.3808	6.78
911	7289024	1100642624	7112286	97.5753	7053261	99.1701	8.49
913	2805640	423651640	2489300	88.7249	2466118	99.0687	8.24
914	4010620	605603620	3655208	91.1382	3635886	99.4714	9.08
915	3684578	556371278	3483826	94.5516	3440557	98.758	10.62
916	4013262	606002562	3779122	94.1658	3748662	99.194	10.94
917	4290240	647826240	3820184	89.0436	3777085	98.8718	9.98
918	4278284	646020884	4171368	97.501	4117668	98.7127	7.17
919	2675100	403940100	2374364	88.758	2352364	99.0734	7.59
920	3282092	495595892	3013114	91.8047	2989680	99.2223	7.61
921	3548842	535875142	3328934	93.8034	3258678	97.8895	9.42
922	3865526	583694426	3734190	96.6024	3676717	98.4609	7.65
923	5688950	859031450	5040292	88.5979	5004814	99.2961	9.69
924	3228284	487470884	3047530	94.4009	2998524	98.3919	10.01
925	3950146	596472046	3668896	92.88	3590388	97.8602	11.43
926	2767400	417877400	2686188	97.0654	2632822	98.0133	6.68
927	5752886	868685786	5621214	97.7112	5597217	99.5731	7.13
928	3790682	572392982	3694678	97.4674	3643481	98.6143	7.29
929	5862974	885309074	5711074	97.4092	5685003	99.5435	7.44
930	4568226	689802126	3982758	87.1839	3932162	98.7296	8.63
931	3090284	466632884	2951044	95.4943	2923315	99.0604	6.82
932	4609838	696085538	4509880	97.8316	4488970	99.5364	6.47
933	3156426	476620326	2757382	87.3577	2717881	98.5674	8.23
934	4168340	629419340	3966992	95.1696	3858590	97.2674	9.83
935	3215138	485485838	2914124	90.6376	2835305	97.2953	10.52
936	3158966	477003866	3057172	96.7776	3020742	98.8084	6.92
937	3183420	480696420	3085630	96.9281	3065549	99.3492	5.82
938	4554168	687679368	4417586	97.0009	4346062	98.3809	7.66
939	5484274	828125374	4781178	87.1798	4699395	98.2895	11.71
940	3471736	524232136	3331964	95.974	3308021	99.2814	6.85
942	2877802	434548102	2632706	91.4832	2587158	98.2699	8.46
943	5496804	830017404	5349202	97.3148	5313618	99.3348	7.27
944	7956914	1201494014	7788092	97.8783	7743670	99.4296	8.50
945	2891794	436660894	2766584	95.6702	2732876	98.7816	6.97
946	8022874	1211453974	7827238	97.5615	7762557	99.1736	9.06
947	3366334	508316434	3274458	97.2707	3253066	99.3467	6.04
948	3527522	532655822	3228730	91.5297	3205161	99.27	6.86
949	3433848	518511048	3323954	96.7997	3274151	98.5017	7.86
950	3933650	593981150	3814448	96.9697	3783037	99.1765	6.36
951	3151432	475866232	3089762	98.0431	3041125	98.4259	5.97
952	5161558	779395258	5054378	97.9235	5030330	99.5242	6.92
953	2817080	425379080	2756872	97.8628	2733671	99.1584	5.54
954	3400600	513490600	3299234	97.0192	3266565	99.0098	6.56
955	8187454	1236305554	7999152	97.7001	7750072	96.8862	10.61
956	3872302	584717602	3757662	97.0395	3718182	98.9493	7.46
957	3005296	453799696	2763490	91.954	2742396	99.2367	5.71
958	5095562	769429862	5027372	98.6618	4973133	98.9211	7.26
959	3166586	478154486	3110710	98.2354	3074762	98.8444	6.54
960	4757350	718359850	4630290	97.3292	4601850	99.3858	7.01
961	4062080	613374080	3894834	95.8827	3859237	99.086	7.90
962	3043228	459527428	2981120	97.9591	2928946	98.2499	6.34
963	3226486	487199386	3188742	98.8302	3148710	98.7446	6.11
964	3210822	484834122	3119462	97.1546	3072574	98.4969	7.83
965	4050528	611629728	3958364	97.7246	3932252	99.3403	6.21
966	2760886	416893786	2411998	87.3632	2371298	98.3126	8.24
967	3592126	542411026	3440566	95.7808	3420833	99.4265	6.66
968	2917102	440482402	2633334	90.2723	2587636	98.2646	10.08
969	4544502	686219802	4427146	97.4176	4401730	99.4259	6.95
970	4313594	651352694	4211704	97.6379	4172961	99.0801	7.08
971	4183520	631711520	4047262	96.743	4005408	98.9659	7.03
972	4263732	643823532	4175020	97.9194	4126142	98.8293	7.19
973	3316002	500716302	3216126	96.9881	3190445	99.2015	5.88
974	3558890	537392390	3458272	97.1728	3415217	98.755	7.27
975	4642262	700981562	4545824	97.9226	4512402	99.2648	6.59
976	3501122	528669422	3439444	98.2383	3360509	97.705	6.55
977	2885120	435653120	2813454	97.516	2790295	99.1768	5.46
978	4170448	629737648	4054316	97.2154	4007728	98.8509	6.97
979	3626150	547548650	3524648	97.2008	3477362	98.6584	7.83
980	3078528	464857728	2989438	97.1061	2950289	98.6904	6.75
981	3453762	521518062	3377854	97.8022	3359445	99.455	5.49
982	4367900	659552900	4304416	98.5466	4280125	99.4357	6.32
983	3344926	505083826	3263024	97.5515	3233107	99.0832	6.49
984	3286946	496328846	3212148	97.7244	3172067	98.7522	6.35
985	3177244	479763844	3059040	96.2797	3010076	98.3994	7.77
986	3046118	459963818	2955076	97.0112	2905841	98.3339	6.76
987	3668510	553945010	3584870	97.7201	3555289	99.1748	7.23
988	2932986	442880886	2890848	98.5633	2836471	98.119	6.28
989	3758632	567553432	3564106	94.8246	3496249	98.0961	7.72
990	3443110	519909610	3337680	96.9379	3314501	99.3055	6.12
991	3391368	512096568	3296366	97.1987	3264219	99.0248	5.81
992	5360464	809430064	5236952	97.6959	5209618	99.4781	7.02
993	4163362	628667662	4004694	96.1889	3979827	99.3791	7.06
994	3743768	565308968	3597878	96.1031	3564328	99.0675	7.09
995	3109246	469496146	2929858	94.2305	2871423	98.0055	8.19
996	4068240	614304240	3942034	96.8978	3906931	99.1095	6.17
997	2842444	429209044	2794776	98.323	2758241	98.6927	5.54
998	3473014	524425114	2973892	85.6286	2926152	98.3947	6.89
999	3716434	561181534	3574330	96.1763	3510439	98.2125	6.77
1000	3577254	540165354	3455798	96.6048	3406406	98.5707	7.20
1001	3292144	497113744	3177724	96.5245	3144060	98.9406	5.80
1002	3413190	515391690	3260008	95.5121	3230899	99.1071	6.97
1003	4033640	609079640	3808884	94.428	3770052	98.9805	10.25
1004	3160758	477274458	2993190	94.6985	2962391	98.971	9.21
1005	4083866	616663766	3980910	97.479	3915008	98.3445	7.14
1006	5229882	789712182	5057672	96.7072	5019780	99.2508	7.46
1007	3667964	553862564	3526328	96.1386	3452259	97.8995	6.89
1008	3788736	572099136	3656822	96.5183	3581556	97.9418	7.25
1009	5734166	865859066	5485128	95.6569	5444562	99.2604	8.34
1010	3663360	553167360	3539548	96.6203	3499455	98.8673	6.39
1011	2979184	449856784	2844178	95.4684	2809913	98.7953	6.75
1012	4731334	714431434	4613656	97.5128	4582116	99.3164	6.73
1013	4286958	647330658	4187182	97.6726	4127832	98.5826	8.46
1014	4548636	686844036	3955990	86.9709	3890038	98.3329	10.06
1015	3031198	457710898	2981306	98.3541	2947891	98.8792	5.96
1016	3717932	561407732	3552312	95.5454	3532247	99.4352	6.39
1017	2781922	420070222	2744168	98.6429	2710447	98.7712	5.80
1018	3771660	569520660	3657744	96.9797	3577931	97.818	7.57
1019	4115192	621393992	4056792	98.5809	4012800	98.9156	6.57
1020	3072636	463968036	2955776	96.1968	2934140	99.268	6.19
1021	4501290	679694790	4390820	97.5458	4328274	98.5755	7.31
1022	2915540	440246540	2851052	97.7881	2813384	98.6788	5.50
1023	3447346	520549246	3370204	97.7623	3340202	99.1098	5.98
1024	3862078	583173778	3729858	96.5765	3700566	99.2147	6.77
1025	3048400	460308400	2975354	97.6038	2888938	97.0956	6.68
1026	4113048	621070248	4004942	97.3716	3984106	99.4797	6.36
1027	3268460	493537460	3201506	97.9515	3156660	98.5992	6.07
1028	4640138	700660838	4433790	95.553	4385160	98.9032	7.93
1029	7405130	1118174630	7290262	98.4488	7215372	98.9727	9.74
1030	3973384	599980984	3766906	94.8035	3637719	96.5705	8.43
1031	3640358	549694058	3546022	97.4086	3487366	98.3459	7.32
1032	3815928	576205128	3742780	98.0831	3713280	99.2118	6.13
1033	2786000	420686000	2614744	93.853	2542444	97.2349	6.66
1034	3174270	479314770	3035506	95.6285	2939166	96.8262	6.89
1035	3093276	467084676	2973760	96.1363	2911181	97.8956	7.03
1036	2922334	441272434	2824382	96.6482	2796486	99.0123	6.54
1037	3071018	463723718	2844474	92.6232	2820300	99.1501	6.39
1038	3417162	515991462	3272726	95.7732	3239654	98.9895	6.75
1039	4766144	719687744	4550870	95.4833	4460362	98.0112	8.30
1040	2993116	451960516	2839956	94.8829	2766221	97.4037	6.19
1041	2836646	428333546	2642602	93.1594	2593059	98.1252	7.98
1042	3596766	543111666	3456138	96.0902	3401969	98.4327	6.94
1043	3370312	508917112	3218578	95.4979	3178282	98.748	6.70
1044	4802504	725178104	4600546	95.7947	4495244	97.7111	7.87
1045	3937612	594579412	3831596	97.3076	3774259	98.5036	7.14
1047	4616770	697132270	4398604	95.2745	4370513	99.3614	6.91
1048	3013072	454973872	2836942	94.1545	2815333	99.2383	6.32
1049	2982308	450328508	2841560	95.2806	2813906	99.0268	6.09
1050	2724126	411343026	2566474	94.2127	2502268	97.4983	7.38
1051	3838786	579656686	3362182	87.5845	3310374	98.4591	10.94
1052	2983120	450451120	2808008	94.1299	2769567	98.631	6.68
1053	3846614	580838714	3644072	94.7345	3572182	98.0272	7.41
1054	2810952	424453752	2657110	94.527	2617015	98.491	7.00
1055	3865062	583624362	3664760	94.8176	3618798	98.7458	6.89
1056	3755822	567129122	3607074	96.0395	3568057	98.9183	6.24
1057	2824786	426542686	2587610	91.6038	2562410	99.0261	7.41
1058	2996466	452466366	2828206	94.3847	2804471	99.1608	6.04
1059	4070494	614644594	3845584	94.4746	3770742	98.0538	7.80
1060	2898108	437614308	2720678	93.8777	2689946	98.8704	7.33
1061	3069508	463495708	2962308	96.5076	2938528	99.1972	6.04
1062	2943774	444509874	2773024	94.1996	2727265	98.3499	6.18
1063	3229380	487636380	2947818	91.2812	2844040	96.4795	9.95
1064	3190796	481810196	3050798	95.6124	3029590	99.3048	6.51
1065	4397760	664061760	4019424	91.3971	3897645	96.9702	9.65
1066	3111316	469808716	2926690	94.066	2836519	96.919	9.33
1067	3571730	539331230	3436736	96.2205	3404056	99.0491	6.41
1069	2981408	450192608	2866090	96.1321	2851402	99.4875	5.93
1070	2845526	429674426	2717708	95.5081	2685390	98.8108	6.44
1072	3813782	575881082	3514092	92.1419	3394845	96.6066	9.48
1073	3477866	525157766	3319102	95.435	3172752	95.5907	12.45
1074	3665240	553451240	3408132	92.9852	3287480	96.4599	8.07
1076	4553376	687559776	4346758	95.4623	4245619	97.6732	7.85
1077	2994904	452230504	2879016	96.1305	2823519	98.0724	7.45
1078	3225618	487068318	3007520	93.2386	2889733	96.0836	8.15
1080	2729170	412104670	2654574	97.2667	2584495	97.3601	6.01
1081	3567624	538711224	3488666	97.7868	3453957	99.0051	6.07
1082	3657038	552212738	3433458	93.8863	3318496	96.6517	6.72
1084	3679354	555582454	3520810	95.691	3499486	99.3943	6.70
1085	2744756	414458156	2631154	95.8611	2555930	97.141	6.67
1086	4004214	604636314	3731496	93.1892	3555361	95.2798	9.77
1087	2745176	414521576	2684392	97.7858	2660959	99.1271	5.52
1088	3153696	476208096	3037650	96.3203	3016699	99.3103	6.50
1089	3212122	485030422	3068670	95.534	3035359	98.9145	6.38
1090	3034960	458278960	2879654	94.8828	2856992	99.213	5.90
1091	3782628	571176828	3659454	96.7437	3603509	98.4712	6.83
1092	3685690	556539190	3521950	95.5574	3490426	99.1049	6.69
1093	3330268	502870468	3169510	95.1728	3144541	99.2122	6.65
1094	4114306	621260206	3961898	96.2957	3922410	99.0033	6.82
1095	3044874	459775974	2903514	95.3574	2842886	97.9119	6.51
1096	3164446	477831346	3053746	96.5018	3039876	99.5458	5.98
1097	2992464	451862064	2890046	96.5775	2827352	97.8307	6.15
1098	3237342	488838642	3176682	98.1262	3152109	99.2265	5.80
1099	2754174	415880274	2635232	95.6814	2591935	98.357	6.54
1100	3944642	595640942	3730614	94.5742	3666355	98.2775	7.70
1101	3204574	483890674	3090352	96.4357	3034396	98.1893	7.03
1102	4373846	660450746	4239980	96.9394	4217275	99.4645	6.94
1103	2866668	432866868	2730738	95.2583	2697608	98.7868	6.43
1104	2818812	425640612	2742276	97.2848	2709620	98.8092	6.06
1105	3312376	500168776	3214228	97.0369	3195366	99.4132	5.85
1106	3008934	454349034	2920990	97.0772	2838862	97.1884	6.29
1107	3859738	582820438	3687628	95.5409	3671083	99.5513	6.41
1108	2890244	436426844	2749204	95.1201	2711960	98.6453	6.89
1109	2978700	449783700	2862712	96.1061	2847697	99.4755	6.78
1111	3014386	455172286	2939518	97.5163	2914881	99.1619	6.01
1112	2670034	403175134	2574108	96.4073	2529084	98.2509	6.12
1113	4452284	672294884	4250706	95.4725	4212159	99.0932	7.27
1114	2993170	451968670	2832182	94.6215	2813206	99.33	6.15
1115	3029758	457493458	2857972	94.33	2839552	99.3555	5.81
1116	2929910	442416410	2810022	95.9081	2778872	98.8915	6.36
1117	3050874	460681974	2941806	96.425	2882378	97.9799	5.83
1118	3475684	524828284	3248250	93.4564	3141642	96.718	9.17
1119	3262476	492633876	3058478	93.7471	3015737	98.6025	6.98
1120	3660042	552666342	3572172	97.5992	3541340	99.1369	6.14
1122	3806246	574743146	3499284	91.9353	3473960	99.2763	8.31
1123	2797702	422453002	2630016	94.0063	2611163	99.2832	6.03
1124	3163020	477616020	2999360	94.8258	2979261	99.3299	6.42
1125	5329076	804690476	4924684	92.4116	4879433	99.0811	10.81
1126	3100106	468116006	2954404	95.3001	2936225	99.3847	6.73
1127	3062606	462453506	2879104	94.0083	2855737	99.1884	6.57
1128	3297026	497850926	3131368	94.9755	3105840	99.1848	8.38
1129	2886938	435927638	2768208	95.8873	2750671	99.3665	5.84
1130	2872232	433707032	2727374	94.9566	2683032	98.3742	6.60
1131	3749944	566241544	3555534	94.8157	3522669	99.0757	7.25
1132	3224118	486841818	3063124	95.0066	3033692	99.0392	8.37
1133	3483302	525978602	3391898	97.3759	3358142	99.0048	7.43
1134	3080040	465086040	3005972	97.5952	2978446	99.0843	5.81
1135	3235740	488596740	3034164	93.7703	3019729	99.5243	6.28
1136	3191158	481864858	3137116	98.3065	3118195	99.3969	5.84
1137	3427184	517504784	3322926	96.9579	3301349	99.3507	6.59
1138	3117066	470676966	3047238	97.7598	3019662	99.095	6.22
1139	3420134	516440234	3220342	94.1584	3193792	99.1756	6.35
1140	3448520	520726520	3357390	97.3574	3336247	99.3703	6.03
1141	3297256	497885656	3172774	96.2247	3136793	98.8659	6.46
1142	4166314	629113414	3814156	91.5475	3562690	93.407	9.51
1143	3527908	532714108	3431786	97.2754	3398771	99.038	6.02
1144	4312784	651230384	4116538	95.4497	4059559	98.6159	7.06
1145	3119772	471085572	3011572	96.5318	2949985	97.955	6.07
1146	4881798	737151498	4714762	96.5784	4657754	98.7909	7.73
1147	2927926	442116826	2824440	96.4656	2786893	98.6706	6.08
1148	4247144	641318744	4048456	95.3218	4004900	98.9241	6.98
1149	3383646	510930546	3317198	98.0362	3283965	98.9982	5.98
1150	3144160	474768160	3040866	96.7147	3002533	98.7394	6.05
1151	3726090	562639590	3610962	96.9102	3554366	98.4327	6.25
1152	2696528	407175728	2438618	90.4355	2388180	97.9317	6.59
1153	3992176	602818576	3748170	93.8879	3654245	97.4941	7.29
1154	3623600	547163600	3394022	93.6644	3331521	98.1585	8.31
1155	3078784	464896384	2919484	94.8259	2862524	98.049	8.23
1156	3492070	527302570	3260910	93.3804	3218712	98.7059	6.83
1157	3833232	578818032	3605240	94.0522	3457458	95.9009	9.54
1158	3820940	576961940	3605744	94.368	3422108	94.9071	10.98
1159	6081702	918337002	5692454	93.5997	5620256	98.7317	8.04
1160	4213198	636192898	3924658	93.1515	3862346	98.4123	7.07
1161	2910972	439556772	2745928	94.3303	2712916	98.7978	8.60
1162	2698358	407452058	2502980	92.7594	2464162	98.4491	6.36
1163	4589628	693033828	4322668	94.1834	4255470	98.4455	6.96
1164	4549160	686923160	4389410	96.4884	4299675	97.9556	7.68
1165	4415178	666691878	4139506	93.7563	4080079	98.5644	7.24
1166	3152704	476058304	2927790	92.866	2781371	94.999	7.70
1167	3165094	477929194	2970502	93.8519	2905632	97.8162	6.79
1168	2782494	420156594	2564048	92.1493	2427320	94.6675	8.82
1169	2722456	411090856	2491978	91.5342	2452644	98.4216	6.22
1170	4011678	605763378	3765662	93.8675	3713508	98.615	6.89
1171	2958904	446794504	2750632	92.9612	2707619	98.4363	8.00
1172	4714832	711939632	4418030	93.7049	4368732	98.8842	7.18
1173	4304248	649941448	4081686	94.8292	3984532	97.6198	6.67
1174	3035874	458416974	2795324	92.0764	2654794	94.9727	7.14
1175	4244920	640982920	3974518	93.63	3891332	97.907	7.10
1176	3332756	503246156	3087692	92.6468	3045031	98.6184	7.16
1177	3097106	467663006	2900836	93.6628	2833297	97.6717	7.97
1178	4454370	672609870	4101276	92.0731	4038662	98.4733	7.29
1179	3357152	506929952	3197500	95.2444	3124858	97.7282	9.22
1180	3431262	518120562	3281402	95.6325	3232880	98.5213	6.53
1181	2798542	422579842	2669120	95.3754	2620812	98.1901	6.68
1182	3246394	490205494	3044610	93.7844	2729956	89.6652	8.79
1183	3540246	534577146	3400032	96.0394	3302076	97.119	6.06
1184	4421522	667649822	4188736	94.7352	4052527	96.7482	7.31
1185	3226416	487188816	3069228	95.1281	3010547	98.0881	7.59
1186	3086642	466082942	2994010	96.9989	2917456	97.4431	6.03
1187	3629238	548014938	3523758	97.0936	3406701	96.6781	8.31
1188	4219260	637108260	3970510	94.1044	3895002	98.0983	7.05
1189	3062692	462466492	2885748	94.2226	2841170	98.4552	6.40
1190	2775222	419058522	2521696	90.8647	2436751	96.6314	7.50
1191	2885872	435766672	2743400	95.0631	2686009	97.908	5.94
1192	2725056	411483456	2655156	97.4349	2612957	98.4107	5.95
1193	3580740	540691740	3407918	95.1736	3321892	97.4757	9.69
1194	3199460	483118460	3024062	94.5179	2989940	98.8717	6.56
1195	3233458	488252158	2999132	92.7531	2959246	98.6701	8.71
1196	5153734	778213834	4927674	95.6137	4854258	98.5101	10.50
1197	3489100	526854100	3310230	94.8735	3245323	98.0392	7.23
1198	3460974	522607074	3264912	94.3351	3214914	98.4686	7.70
1199	3336720	503844720	3194700	95.7437	3090977	96.7533	6.79
1200	3810356	575363756	3605444	94.6222	3536355	98.0838	8.77
1201	2875308	434171508	2736170	95.1609	2681130	97.9884	8.39
1202	2678672	404479472	2559798	95.5622	2507263	97.9477	6.69
1203	3010144	454531744	2938628	97.6242	2897411	98.5974	6.95
1204	2965868	447846068	2803970	94.5413	2766155	98.6514	7.53
1205	3952488	596825688	3710252	93.8713	3657131	98.5683	7.18
1206	3411706	515167606	3202312	93.8625	3080769	96.2045	8.08
1207	2902544	438284144	2771618	95.4893	2738432	98.8026	8.31
1208	2643586	399181486	2509988	94.9463	2425203	96.6221	7.50
1209	2789708	421245908	2648014	94.9208	2610492	98.583	5.62
1210	2846338	429797038	2636100	92.6137	2519136	95.563	8.69
1211	4132956	624076356	4029246	97.4907	3956116	98.185	6.99
1212	3070876	463702276	2971698	96.7704	2925561	98.4475	7.02
1213	2984838	450710538	2885820	96.6826	2752053	95.3647	6.72
1214	5202812	785624612	5077164	97.585	4991471	98.3122	7.96
1215	3050754	460663854	2962476	97.1064	2935477	99.0886	7.77
1216	3334010	503435510	3208304	96.2296	3167245	98.7202	8.07
1217	2832606	427723506	2744482	96.8889	2705823	98.5914	6.62
1218	2634820	397857820	2458982	93.3264	2430977	98.8611	6.27
1219	3157730	476817230	2957196	93.6494	2937595	99.3372	6.56
1220	2893012	436844812	2746294	94.9285	2721532	99.0983	6.73
1221	2606892	393640692	2519682	96.6546	2484413	98.6003	7.63
1222	3375064	509634664	3234032	95.8214	3205270	99.1106	7.19
1223	2714332	409864132	2530434	93.2249	2498763	98.7484	7.60
1224	3159892	477143692	2938138	92.9822	2912312	99.121	6.56
1225	2737794	413406894	2590796	94.6308	2566405	99.0586	5.98
1226	2533678	382585378	2426794	95.7815	2397031	98.7736	6.08
1227	3918758	591732458	3647570	93.0797	3602301	98.7589	7.28
1228	3007514	454134614	2921224	97.1309	2893002	99.0339	6.32
1229	2537096	383101496	2408212	94.92	2358870	97.9511	6.57
1230	3235704	488591304	2997168	92.628	2938484	98.042	9.18
1231	2678394	404437494	2490990	93.0031	2467207	99.0452	7.51
1232	2486856	375515256	2404748	96.6983	2375160	98.7696	6.83
1233	3693794	557762894	3483172	94.2979	3429633	98.4629	9.55
1234	2801372	423007172	2598112	92.7443	2552617	98.2489	6.36
1235	2586610	390578110	2455954	94.9488	2430717	98.9724	6.12
1236	3187756	481351156	2995244	93.9609	2970146	99.1621	7.39
1237	3125900	472010900	2973144	95.1132	2902821	97.6347	6.91
1238	3112420	469975420	2810962	90.3144	2722120	96.8394	7.56
1239	3290110	496806610	3055700	92.8753	2936702	96.1057	8.71
1240	3375838	509751538	3142454	93.0866	3115172	99.1318	7.94
1242	3803138	574273838	3602914	94.7353	3565757	98.9687	6.62
1243	3386134	511306234	3272346	96.6396	3219406	98.3822	7.56
1244	2827940	427018940	2726132	96.3999	2690284	98.685	6.72
1245	3719982	561717282	3482810	93.6244	3454563	99.189	6.88
1246	3210658	484809358	3149382	98.0915	3112166	98.8183	7.56
1247	2640932	398780732	2530870	95.8325	2502545	98.8808	7.91
1248	2951122	445619422	2862874	97.0097	2836326	99.0727	7.08
1249	3040880	459172880	2808856	92.3698	2765381	98.4522	8.41
1250	2929978	442426678	2809826	95.8992	2780746	98.9651	8.81
1251	3639634	549584734	3511020	96.4663	3471256	98.8675	6.78
1252	3602492	543976292	3476322	96.4977	3450859	99.2675	8.15
1253	3046632	460041432	2853844	93.6721	2813442	98.5843	8.20
1255	3258026	491961926	3125268	95.9252	3099352	99.1708	6.89
1256	3597902	543283202	3441752	95.66	3409888	99.0742	7.18
1257	2772420	418635420	2654360	95.7416	2631589	99.1421	6.87
1258	3284236	495919636	3046604	92.7645	3002776	98.5614	9.04
1259	5951254	898639354	5833058	98.0139	5783328	99.1474	8.76
1260	2907778	439074478	2768012	95.1934	2698464	97.4874	7.38
1261	3012642	454908942	2884616	95.7504	2853681	98.9276	7.46
1262	2830410	427391910	2661778	94.0421	2604828	97.8605	7.24
1263	3284922	496023222	3166468	96.394	3117223	98.4448	6.83
1264	6323010	954774510	6022958	95.2546	5906622	98.0685	8.82
1265	3010088	454523288	2903134	96.4468	2860524	98.5323	6.85
1266	3129212	472511012	2988400	95.5001	2917645	97.6323	6.99
1267	4448148	671670348	4268224	95.9551	4182669	97.9955	8.01
1268	2756632	416251432	2635660	95.6116	2531149	96.0347	6.83
1269	4088492	617362292	3797450	92.8814	3695171	97.3066	8.61
1270	3169218	478551918	3031068	95.6409	2911179	96.0447	7.33
1271	5564574	840250674	5368584	96.4779	5282834	98.4027	8.81
1272	2877498	434502198	2789830	96.9533	2742803	98.3143	6.01
1273	4646174	701572274	4464420	96.0881	4404061	98.648	7.87
1274	2600718	392708418	2466948	94.8564	2394899	97.0794	6.94
1275	3192152	482014952	3080178	96.4922	2964376	96.2404	6.83
1276	3564650	538262150	3427202	96.1441	3344906	97.5987	6.87
1277	2713360	409717360	2588458	95.3968	2547141	98.4038	6.67
1278	3633714	548690814	3486834	95.9579	3449305	98.9237	6.63
1280	4678186	706406086	4511678	96.4408	4362434	96.6921	8.47
1281	2897378	437504078	2766802	95.4933	2619221	94.666	7.54
1283	4062852	613490652	3909752	96.2317	3722136	95.2013	7.77
1284	4398598	664188298	4252316	96.6743	4096534	96.3365	7.73
1285	2681398	404891098	2521788	94.0475	2457735	97.46	6.86
1286	3925238	592710938	3755162	95.6671	3671699	97.7774	7.22
1287	2988726	451297626	2868602	95.9808	2743745	95.6475	6.42
1288	3204502	483879802	3082030	96.1781	3035527	98.4912	6.25
1289	2992958	451936658	2741640	91.603	2665613	97.227	8.26
1290	4106878	620138578	3930304	95.7005	3776569	96.0885	7.37
1291	4459456	673377856	4324316	96.9696	4203492	97.2059	7.29
1292	4119856	622098256	4005770	97.2308	3970014	99.1074	6.69
1295	2909356	439312756	2824792	97.0934	2780622	98.4363	6.27
1297	2617902	395303202	2509570	95.8619	2402348	95.7275	5.98
1299	5109614	771551714	4937660	96.6347	4884411	98.9216	7.22
1300	2762766	417177666	2673028	96.7519	2635357	98.5907	6.16
1301	3050800	460670800	2824572	92.5846	2728270	96.5906	7.31
1302	3323242	501809542	3266106	98.2807	3208911	98.2488	6.19
1303	2873840	433949840	2810658	97.8015	2773481	98.6773	6.26
1304	3034716	458242116	2831256	93.2956	2692184	95.088	8.35
1305	5586304	843531904	5421118	97.043	5318066	98.0991	8.40
1306	2766212	417698012	2668226	96.4578	2588209	97.0011	7.27
1307	3153908	476240108	3061302	97.0638	3025120	98.8181	6.85
1308	3252722	491161022	3204480	98.5169	3163152	98.7103	6.45
1309	3019860	455998860	2928216	96.9653	2884596	98.5104	6.74
1310	4539678	685491378	4404562	97.0237	4341866	98.5766	7.19
1311	2880772	434996572	2736348	94.9866	2709602	99.0226	6.41
1312	2875004	434125604	2565978	89.2513	2527472	98.4994	6.65
1313	3284434	495949534	3170822	96.5409	3124490	98.5388	6.24
1314	4169290	629562790	4051666	97.1788	3991224	98.5082	7.29
1315	2835756	428199156	2722252	95.9974	2689431	98.7943	5.77
1316	3698452	558466252	3618988	97.8514	3541924	97.8706	7.03
1317	3327418	502440118	3188600	95.8281	3147021	98.696	6.33
1318	2737960	413431960	2660366	97.166	2616775	98.3615	6.75
1319	3586984	541634584	3495510	97.4498	3437206	98.332	7.08
1320	2790792	421409592	2737032	98.0737	2686887	98.1679	5.54
1321	3003508	453529708	2905180	96.7262	2873705	98.9166	6.47
1323	4268264	644507864	4111294	96.3224	4052735	98.5757	7.72
1324	2864070	432474570	2774492	96.8724	2717521	97.9466	6.31
1325	3604834	544329934	3434658	95.2792	3192626	92.9532	6.70
1326	3217498	485842198	3119956	96.9684	3040870	97.4652	5.61
1327	2711646	409458546	2614828	96.4295	2513791	96.136	6.52
1328	2807838	423983538	2748864	97.8997	2603312	94.705	5.44
1329	3635402	548945702	3537272	97.3007	3486739	98.5714	6.01
1330	3003786	453571686	2933090	97.6464	2758291	94.0404	5.98
1331	2970964	448615564	2847498	95.8442	2721651	95.5804	6.91
1332	3135250	473422750	3007876	95.9374	2944251	97.8847	6.35
1333	2976692	449480492	2888016	97.021	2789726	96.5966	6.19
1334	2960794	447079894	2896154	97.8168	2849753	98.3978	5.52
1335	3667888	553851088	3545278	96.6572	3322071	93.7041	6.75
1336	3209306	484605206	3073286	95.7617	2972108	96.7078	7.01
1337	4001546	604233446	3838132	95.9162	3671835	95.6672	7.13
1338	3108754	469421854	2991086	96.2149	2946209	98.4996	5.57
1339	3741738	565002438	3611842	96.5285	3504693	97.0334	6.69
1340	4103306	619599206	3939122	95.9987	3625236	92.0316	7.47
1341	3037340	458638340	2975798	97.9738	2823677	94.8881	5.52
1342	3210178	484736878	3077716	95.8737	2894349	94.0421	6.08
1343	3860124	582878724	3675932	95.2283	3562082	96.9028	7.17
1344	3100162	468124462	2959396	95.4594	2915952	98.532	5.78
1345	3843032	580297832	3752656	97.6483	3648979	97.2372	6.21
1346	3519708	531475908	3360422	95.4745	3237880	96.3534	7.35
1347	3210930	484850430	2977346	92.7253	2841293	95.4304	8.30
1348	2955534	446285634	2812932	95.1751	2760754	98.1451	6.59
1349	2794278	421935978	2694496	96.4291	2625056	97.4229	5.58
1350	3906354	589859454	3728742	95.4533	3688665	98.9252	6.90
1351	3205140	483976140	3091848	96.4653	3048977	98.6134	6.13
1352	4730332	714280132	4499306	95.1161	4455129	99.0181	7.37
1353	5113892	772197692	4932484	96.4526	4860207	98.5347	8.22
1354	3071698	463826398	2991622	97.3931	2948974	98.5744	6.58
1355	2650686	400253586	2594380	97.8758	2534226	97.6814	5.60
1356	3290644	496887244	3116964	94.722	3073053	98.5912	6.40
1357	3133626	473177526	3089900	98.6046	3025807	97.9257	5.99
1358	4782106	722098006	4645900	97.1518	4556430	98.0742	7.78
1359	3308206	499539106	3249358	98.2212	3194379	98.308	6.11
1360	2834184	427961784	2692426	94.9983	2649065	98.3895	6.84
1361	5982730	903392230	5821486	97.3048	5785058	99.3742	6.96
1362	3317814	500989914	3231884	97.41	3198349	98.9624	5.61
1363	2946060	444855060	2872588	97.5061	2846911	99.1061	5.17
1364	3587072	541647872	3441142	95.9318	3394682	98.6499	6.13
1365	2792400	421652400	2623414	93.9484	2584642	98.5221	6.53
1366	3103032	468557832	3017082	97.2301	2997878	99.3635	5.57
1367	4079256	615967656	3958284	97.0345	3905492	98.6663	6.28
1368	2793102	421758402	2673764	95.7274	2618969	97.9506	6.41
1369	2696430	407160930	2625734	97.3782	2609976	99.3999	5.28
1370	4244092	640857892	4034310	95.0571	3994930	99.0239	7.79
1371	5328422	804591722	5233420	98.2171	5165303	98.6984	7.18
1372	3027310	457123810	2919216	96.4294	2868344	98.2573	5.79
1373	2777574	419413674	2694198	96.9982	2644479	98.1546	5.36
1374	2786660	420785660	2622326	94.1028	2569946	98.0025	6.24
1375	3595766	542960666	3487380	96.9857	3383762	97.0288	6.11
1376	2986746	450998646	2852818	95.5159	2797252	98.0522	5.45
1377	2700012	407701812	2593416	96.052	2537913	97.8598	5.72
1378	3526394	532485494	3370082	95.5674	3304523	98.0547	6.20
1379	6103502	921628802	5917460	96.9519	5824963	98.4369	7.75
1380	3644456	550312856	3527042	96.7783	3467464	98.3108	6.62
1381	2949736	445410136	2834948	96.1085	2733963	96.4379	6.43
1382	2998204	452728804	2843274	94.8326	2784047	97.9169	6.46
1383	2886554	435869654	2770878	95.9926	2729814	98.518	5.53
1384	2675972	404071772	2522686	94.2718	2453461	97.2559	6.34
1385	4109096	620473496	3981148	96.8862	3935088	98.843	6.85
1386	3003992	453602792	2902568	96.6237	2858384	98.4778	6.17
1387	3978964	600823564	3826124	96.1588	3762731	98.3432	6.87
1388	3111932	469901732	2959804	95.1115	2912495	98.4016	5.75
1389	2933280	442925280	2833230	96.5891	2798793	98.7845	6.14
1390	3101946	468393846	2943760	94.9004	2891827	98.2358	6.28
1391	2703342	408204642	2589020	95.7711	2548772	98.4454	5.11
1392	3898836	588724236	3693308	94.7285	3598461	97.4319	6.73
1393	3956632	597451432	3817178	96.4754	3753224	98.3246	6.43
1394	2624678	396326378	2514780	95.8129	2478033	98.5388	5.77
1395	3201086	483363986	3015160	94.1918	2912011	96.579	6.71
1396	3504594	529193694	3370970	96.1872	3281902	97.3578	6.59
1397	3350658	505949358	3249638	96.9851	3156649	97.1385	6.19
1398	2806414	423768514	2640872	94.1013	2595512	98.2824	5.53
1399	3491976	527288376	3367972	96.4489	3316607	98.4749	6.31
1400	2683876	405265276	2578016	96.0557	2507374	97.2598	6.58
1401	2739622	413682922	2612032	95.3428	2543444	97.3742	5.71
1402	4039396	609948796	3833294	94.8977	3699227	96.5026	6.47
1403	3414912	515651712	3278342	96.0008	3204972	97.762	6.09
1404	3245538	490076238	3101322	95.5565	3036465	97.9087	6.59
1405	3989282	602381582	3750858	94.0234	3706985	98.8303	6.59
1406	3363830	507938330	3221424	95.7666	3140342	97.483	6.42
1407	3928830	593253330	3827210	97.4135	3706078	96.835	6.20
1408	2722068	411032268	2644216	97.14	2601539	98.386	5.76
1409	5750406	868311306	5454548	94.855	5234673	95.969	7.54
1410	2927872	442108672	2813786	96.1034	2767870	98.3682	6.26
1411	4826336	728776736	4664048	96.6374	4568667	97.955	7.40
1412	2781536	420011936	2638198	94.8468	2604392	98.7186	5.85
1413	3109836	469585236	3022286	97.1847	2923106	96.7184	6.66
1414	3498370	528253870	3438098	98.2771	3376760	98.2159	6.10
1415	2580694	389684794	2507516	97.1644	2463145	98.2305	5.64
1416	4240570	640326070	4092928	96.5183	4025285	98.3473	7.02
1417	3872332	584722132	3687858	95.2361	3644405	98.8217	6.00
1418	2964534	447644634	2879056	97.1166	2806026	97.4634	6.41
1419	2837080	428399080	2785828	98.1935	2743843	98.4929	5.37
1420	2840518	428918218	2740546	96.4805	2712822	98.9884	5.71
1421	3561390	537769890	3462974	97.2366	3422924	98.8435	6.84
1422	2732942	412674242	2588686	94.7216	2547627	98.4139	6.56
1423	2786574	420772674	2685596	96.3763	2669683	99.4075	5.50
1424	3602306	543948206	3491010	96.9104	3454411	98.9516	6.35
1425	3141274	474332374	2994256	95.3198	2957572	98.7749	6.29
1426	3604014	544206114	3512880	97.4713	3467071	98.696	7.14
1428	2541352	383744152	2415056	95.0304	2357731	97.6263	6.09
1429	2775974	419172074	2678022	96.4714	2636321	98.4428	6.36
1430	2789644	421236244	2713270	97.2622	2672586	98.5006	6.42
1431	3353328	506352528	3199382	95.4092	3147716	98.3851	7.75
1432	4317526	651946426	3961410	91.7519	3880869	97.9669	8.97
1433	2623274	396114374	2536060	96.6754	2518559	99.3099	5.31
1434	3903362	589407662	3760398	96.3374	3721336	98.9612	6.97
1435	3273602	494313902	3161322	96.5701	3117574	98.6161	6.46
1436	3363838	507939538	3235390	96.1815	3195371	98.7631	6.14
1437	2706244	408642844	2616454	96.6821	2595823	99.2115	5.76
1438	2659200	401539200	2608488	98.093	2587636	99.2006	5.65
1439	2693492	406717292	2570024	95.4161	2507661	97.5734	6.94
1440	3081264	465270864	2979180	96.6869	2926757	98.2404	6.18
1441	3288306	496534206	3139260	95.4674	3109559	99.0539	8.31
1442	2912652	439810452	2772628	95.1926	2739151	98.7926	6.31
1443	3005978	453902678	2869570	95.4621	2816527	98.1515	6.25
1444	3035990	458434490	2799548	92.212	2721039	97.1957	9.10
1445	2874068	433984268	2779270	96.7016	2709675	97.4959	5.61
1446	2580718	389688418	2522340	97.7379	2487512	98.6192	5.77
1447	3172032	478976832	3011580	94.9417	2913918	96.7571	9.23
1448	2688730	405998230	2572604	95.681	2482300	96.4898	5.99
1449	3192572	482078372	3052594	95.6155	2962654	97.0537	6.40
1450	2593918	391681618	2474378	95.3915	2426058	98.0472	5.59
1451	2840356	428893756	2731152	96.1553	2658962	97.3568	5.56
1452	4150014	626652114	3993784	96.2354	3881015	97.1764	7.04
1453	2881060	435040060	2808354	97.4764	2734167	97.3583	5.49
1454	3369730	508829230	3170156	94.0774	3099169	97.7608	6.48
1455	3297852	497975652	3130006	94.9104	3055160	97.6088	8.31
1456	2777808	419449008	2647594	95.3123	2607630	98.4906	6.29
1457	2863358	432367058	2701274	94.3394	2652588	98.1977	6.34
1458	2687734	405847834	2606864	96.9911	2523936	96.8189	5.33
1459	2752508	415628708	2630302	95.5602	2560014	97.3278	5.53
1460	5240218	791272918	5057182	96.5071	4904549	96.9819	7.70
1461	3082886	465515786	2954898	95.8484	2899935	98.1399	6.62
1462	4108132	620327932	3822144	93.0385	3746280	98.0151	9.93
1463	2574714	388781814	2427088	94.2663	2392621	98.5799	5.73
1464	4906258	740844958	4518668	92.1001	4415569	97.7184	10.98
1465	2985360	450789360	2806522	94.0095	2733172	97.3864	6.14
1466	3545056	535303456	3425730	96.634	3286118	95.9246	6.78
1467	3916426	591380326	3792476	96.8351	3691078	97.3263	6.88
1468	3993656	603042056	3796352	95.0596	3747613	98.7162	8.93
1469	2674834	403899934	2618730	97.9025	2580527	98.5412	5.57
1470	2630296	397174696	2508482	95.3688	2484367	99.0387	5.90
1471	2575790	388944290	2536678	98.4816	2511411	99.0039	4.95
1473	2680458	404749158	2624736	97.9212	2597072	98.946	5.93
1474	3207492	484331292	3097596	96.5738	3074311	99.2483	6.60
1475	2784780	420501780	2653512	95.2862	2614135	98.516	6.60
1476	3673248	554660448	3543254	96.4611	3495987	98.666	5.95
1477	4999846	754976746	4797586	95.9547	4728858	98.5674	7.66
1478	2712838	409638538	2619994	96.5776	2575996	98.3207	6.15
1479	2748706	415054606	2653326	96.53	2623095	98.8606	5.60
1480	2592516	391469916	2517216	97.0955	2495947	99.1551	5.33
1481	2582174	389908274	2464032	95.4247	2400063	97.4039	6.12
1482	2659948	401652148	2573162	96.7373	2524134	98.0946	5.96
1483	2604826	393328726	2497574	95.8826	2477135	99.1816	5.78
1484	2632066	397441966	2561012	97.3004	2452319	95.7559	6.14
1485	2677358	404281058	2535190	94.69	2518561	99.3441	6.46
1486	3243876	489825276	3137390	96.7173	3117298	99.3596	6.35
1487	2673466	403693366	2595790	97.0946	2558856	98.5772	6.28
1488	3273554	494306654	3185094	97.2977	3148936	98.8648	6.49
1489	3788964	572133564	3548938	93.6651	3506962	98.8172	8.13
1490	4822770	728238270	4653994	96.5004	4626285	99.4046	7.66
1491	2893144	436864744	2783732	96.2182	2761038	99.1848	6.63
1492	6630648	1001227848	6302504	95.0511	6250895	99.1811	9.49
1493	5186854	783214954	5000380	96.4049	4944136	98.8752	8.61
1494	4874048	735981248	4639068	95.179	4588855	98.9176	8.41
1495	6422462	969791762	6179244	96.213	6134247	99.2718	8.58
1496	4042210	610373710	3889012	96.21	3873411	99.5988	6.81
1497	6181192	933359992	5914058	95.6783	5849106	98.9017	9.38
1498	6316042	953722342	5989322	94.8271	5945840	99.274	9.20
1499	4865582	734702882	4707446	96.7499	4668211	99.1665	8.37
1500	6748474	1019019574	6558336	97.1825	6494104	99.0206	10.00
1501	5079608	767020808	4908136	96.6243	4831609	98.4408	8.61
1502	6402610	966794110	6028126	94.1511	5958450	98.8442	10.68
1503	3146570	475132070	3059134	97.2212	3009371	98.3733	5.90
1504	2892844	436819444	2822728	97.5762	2801225	99.2382	6.25
1505	4930962	744575262	4699706	95.3101	4645295	98.8422	7.77
1506	4217932	636907732	4059224	96.2373	4007367	98.7225	6.64
1507	3459796	522429196	3342486	96.6093	3293464	98.5334	7.41
1508	3677900	555362900	3500828	95.1855	3462235	98.8976	8.05
1509	3087922	466276222	2917822	94.4914	2877296	98.6111	7.38
1510	5596020	844999020	5384982	96.2288	5353843	99.4217	8.69
1511	3822172	577147972	3632588	95.0399	3602820	99.1805	8.42
1512	4631214	699313314	4445772	95.9958	4334409	97.4951	7.98
1514	3196034	482601134	3074982	96.2124	3024913	98.3717	6.68
1515	5368578	810655278	5198228	96.8269	5114705	98.3932	8.83
1516	4975386	751283286	4667164	93.8051	4513198	96.7011	9.90
1517	3716194	561145294	3576484	96.2405	3527480	98.6298	7.51
1518	2598680	392400680	2548286	98.0608	2471051	96.9691	6.27
1519	2681594	404920694	2579862	96.2063	2474659	95.9221	7.25
1520	5478986	827326886	5266418	96.1203	5183455	98.4247	10.18
1521	4178782	630996082	3966330	94.9159	3890980	98.1003	8.38
1522	3751072	566411872	3608042	96.187	3557866	98.6093	6.98
1523	5615026	847868926	5385634	95.9147	5303486	98.4747	9.34
1524	3635544	548967144	3544530	97.4966	3393683	95.7442	7.48
1525	5563936	840154336	5360860	96.3501	5265170	98.215	9.32
1526	5879912	887866712	5674194	96.5013	5593763	98.5825	8.71
1527	6108408	922369608	5882308	96.2985	5784159	98.3315	8.98
1528	4707514	710834614	4532402	96.2802	4478295	98.8062	8.97
1530	3154808	476376008	3083930	97.7533	3002396	97.3562	6.75
1532	5488768	828803968	5373066	97.892	5213759	97.0351	8.74
1533	5018940	757859940	4823942	96.1148	4768248	98.8455	8.38
1534	6305090	952068590	6026582	95.5828	5877366	97.524	10.37
1535	3337956	504031356	3232516	96.8412	3169571	98.0528	7.10
1536	3347782	505515082	3292456	98.3474	3228876	98.0689	7.48
1537	4333542	654364842	4180016	96.4573	4054838	97.0053	9.14
1538	3579438	540495138	3461300	96.6995	3424524	98.9375	7.30
1539	5298074	800009174	4992388	94.2302	4893558	98.0204	9.37
1540	6879584	1038817184	6611040	96.0965	6496447	98.2666	9.40
1541	4129590	623568090	3993530	96.7052	3932570	98.4735	7.07
1542	3941742	595203042	3770800	95.6633	3727026	98.8391	7.03
1543	5462062	824771362	5328550	97.5556	5276027	99.0143	8.11
1544	3801632	574046432	3621588	95.264	3573208	98.6641	7.46
1545	3430970	518076470	3320694	96.7859	3273692	98.5846	7.31
1546	4834814	730056914	4703688	97.2879	4634138	98.5214	7.62
1547	3011708	454767908	2911530	96.6737	2865296	98.412	6.40
1548	5699886	860682786	5564200	97.6195	5354253	96.2268	8.53
1549	6040698	912145398	5918594	97.9786	5834701	98.5826	7.89
1550	4061416	613273816	3883162	95.611	3843445	98.9772	8.66
1552	3802588	574190788	3723176	97.9116	3598976	96.6641	7.05
1553	4604492	695278292	4423434	96.0678	4365670	98.6941	7.99
1554	4540082	685552382	4374802	96.3595	4317685	98.6944	7.81
1555	4310646	650907546	4140014	96.0416	3976209	96.0434	8.93
1556	4805984	725703584	4645990	96.6709	4559177	98.1314	7.92
1557	3515468	530835668	3358168	95.5255	3260354	97.0873	7.39
1558	2770828	418395028	2643580	95.4076	2580348	97.6081	6.31
1559	3451392	521160192	3383756	98.0403	3345265	98.8625	6.37
1560	3829802	578300102	3726642	97.3064	3645051	97.8106	7.44
1561	3281484	495504084	3200362	97.5279	3164075	98.8662	6.24
1562	3265808	493137008	3045612	93.2575	2948964	96.8266	9.08
1563	4411188	666089388	4172306	94.5846	4104178	98.3671	8.44
1564	3121428	471335628	3017106	96.6579	2973834	98.5658	6.75
1565	3339070	504199570	3265984	97.8112	3206942	98.1922	6.83
1566	4562648	688959848	4358122	95.5174	4086547	93.7685	8.29
1567	3070498	463645198	2904146	94.5822	2790703	96.0938	6.76
1568	2783156	420256556	2652752	95.3145	2603387	98.1391	6.50
1569	6722502	1015097802	6385442	94.9861	6246583	97.8254	9.91
1570	4609258	695997958	4365916	94.7206	4208094	96.3851	7.75
1571	4353394	657362494	4157794	95.507	4077275	98.0634	7.45
1572	3794546	572976446	3709390	97.7558	3658048	98.6159	6.55
1573	5365966	810260866	5155718	96.0818	4935231	95.7234	7.97
1574	2718720	410526720	2594286	95.4231	2560867	98.7118	6.08
1575	4788144	723009744	4517738	94.3526	4470167	98.947	8.26
1576	3363322	507861622	3196796	95.0488	3159432	98.8312	7.22
1577	3202666	483602566	3089202	96.4572	2987115	96.6954	7.15
1578	3478168	525203368	3290384	94.6011	3247050	98.683	7.97
1579	3577170	540152670	3323326	92.9038	3252073	97.856	7.07
1580	4113762	621178062	3896224	94.7119	3862461	99.1334	7.81
1581	4825982	728723282	4634342	96.029	4548663	98.1512	8.02
1582	5814226	877948126	5488648	94.4003	5372088	97.8763	8.82
1583	5315182	802592482	5134022	96.5917	4994824	97.2887	7.26
1584	3702866	559132766	3530344	95.3409	3289605	93.1809	7.19
1586	3217660	485866660	3072520	95.4893	3023171	98.3939	7.01
1587	4011344	605712944	3769726	93.9766	3726403	98.8508	7.97
1588	5520486	833593386	5302162	96.0452	5240764	98.842	8.51
1589	3233158	488206858	3138048	97.0583	3089616	98.4566	7.07
1590	2837222	428420522	2769450	97.6113	2740621	98.959	6.76
1591	3947670	596098170	3726560	94.399	3683543	98.8457	7.94
1592	2973742	449035042	2924818	98.3548	2675238	91.4668	6.43
1593	5367756	810531156	5188436	96.6593	5103123	98.3557	8.56
1594	2786532	420766332	2727976	97.8986	2676289	98.1053	6.75
1595	3067700	463222700	2904626	94.6842	2860320	98.4746	7.48
1596	2766350	417718850	2653114	95.9067	2597730	97.9125	7.21
1597	3685210	556466710	3559924	96.6003	3459689	97.1844	7.61
1598	3320326	501369226	3223468	97.0829	3166428	98.2305	6.34
1599	7519548	1135451748	7199664	95.746	7085437	98.4134	9.50
1600	3215188	485493388	3106086	96.6067	3027434	97.4678	7.18
1601	4189356	632592756	4021576	95.9951	3955694	98.3618	7.89
1602	2877450	434494950	2784214	96.7598	2669073	95.8645	6.78
1603	6566548	991548748	6206920	94.5233	6153798	99.1441	9.48
1604	5663942	855255242	5560852	98.1799	5513574	99.1498	8.19
1606	2816330	425265830	2729174	96.9053	2641029	96.7703	7.35
1607	4512426	681376326	4383076	97.1335	4355778	99.3772	7.15
1608	3913196	590892596	3746480	95.7396	3695845	98.6485	6.64
1609	4627534	698757634	4500338	97.2513	4470112	99.3284	7.03
1610	5407592	816546392	5233788	96.7859	5180758	98.9868	7.66
1611	3692260	557531260	3603572	97.598	3496080	97.0171	7.02
1612	3843674	580394774	3715176	96.6569	3689244	99.302	6.74
1613	5740566	866825466	5570844	97.0435	5503903	98.7984	8.52
1614	10641526	1606870426	10330972	97.0817	10147377	98.2229	12.66
1616	3848032	581052832	3715272	96.5499	3614830	97.2965	7.44
1617	3437040	518993040	3321836	96.6482	3222621	97.0132	7.03
1618	2799742	422761042	2712732	96.8922	2681150	98.8358	6.32
1619	9217860	1391896860	8957080	97.1709	8824223	98.5167	10.32
1620	4021228	607205428	3661148	91.0455	3550831	96.9868	9.95
1621	2650538	400231238	2592618	97.8148	2511507	96.8715	6.08
1622	7991672	1206742472	7728154	96.7026	7490614	96.9263	9.00
1623	3323766	501888666	3220106	96.8812	3159797	98.1271	7.03
1624	3126680	472128680	2979434	95.2907	2888582	96.9507	6.64
1625	3290294	496834394	3195516	97.1195	2920529	91.3946	6.82
1626	2639906	398625806	2546454	96.46	2452799	96.3221	6.21
1627	2869308	433265508	2745718	95.6927	2584945	94.1446	7.20
1628	4108766	620423666	3783020	92.0719	3259555	86.1628	11.47
1629	4967710	750124210	4820168	97.03	4643762	96.3403	8.55
1630	2757140	416328140	2651598	96.172	2608663	98.3808	7.20
1632	6824708	1030530908	6607452	96.8166	5968575	90.331	9.08
1633	3034816	458257216	2939110	96.8464	2903119	98.7754	6.29
1634	5939402	896849702	5791136	97.5037	5581384	96.3781	8.46
1635	2919610	440861110	2787456	95.4736	2692690	96.6003	7.36
1637	4730868	714361068	4557026	96.3254	4435133	97.3252	8.43
1638	3062910	462499410	2950416	96.3272	2845688	96.4504	7.56
1640	3133238	473118938	3015980	96.2576	2938564	97.4331	7.40
1641	3268606	493559506	3160850	96.7033	3099922	98.0724	7.51
1642	2859822	431833122	2753334	96.2764	2704410	98.2231	5.64
1643	6396278	965837978	5977686	93.4557	5888089	98.5011	9.26
1644	5728902	865064202	5523122	96.408	5409334	97.9398	8.55
1645	13480702	2035586002	13223150	98.0895	13030156	98.5405	12.46
1646	3691990	557490490	3597606	97.4435	3546354	98.5754	6.66
1647	3198410	482959910	3054866	95.512	2987539	97.7961	7.19
1648	4030092	608543892	3818998	94.7621	3652260	95.634	13.68
1649	5485264	828274864	5053860	92.1352	4942734	97.8012	15.45
1650	6174720	932382720	6038562	97.7949	5926748	98.1483	8.33
1651	3472136	524292536	3352824	96.5637	3259101	97.2047	6.66
1652	3395676	512747076	3213188	94.6259	3148927	98.0001	7.69
1653	2897214	437479314	2781880	96.0191	2701258	97.1019	7.21
1654	3514966	530759866	3355038	95.4501	3285537	97.9285	7.09
1656	3293648	497340848	3201988	97.2171	3127901	97.6862	7.16
1657	3470326	524019226	3185668	91.7974	3057156	95.9659	8.27
1658	2683128	405152328	2627598	97.9304	2537847	96.5843	7.41
1659	3779874	570760974	3691392	97.6591	3604300	97.6407	7.36
1660	2908714	439215814	2829562	97.2788	2771858	97.9607	6.03
1661	3785364	571589964	3566920	94.2292	3097180	86.8307	8.66
1662	2874940	434115940	2671364	92.9189	2490060	93.2131	8.42
1663	8512674	1285413774	8293094	97.4206	8112910	97.8273	10.08
1664	3490984	527138584	3377168	96.7397	3300052	97.7165	7.42
1665	3005314	453802414	2823080	93.9363	2789055	98.7948	6.78
1666	2717678	410369378	2593802	95.4418	2466999	95.1113	6.48
1667	3944274	595585374	3791004	96.1141	3751422	98.9559	7.96
1668	2901970	438197470	2793698	96.269	2727859	97.6433	7.15
1669	5392258	814230958	4895186	90.7817	4790001	97.8513	12.05
1670	2664032	402268832	2606288	97.8325	2505320	96.126	5.93
1671	7705032	1163459832	7360712	95.5312	7254588	98.5582	10.32
1672	2591530	391321030	2522362	97.331	2488769	98.6682	5.86
1673	3213664	485263264	3085788	96.0209	3039557	98.5018	6.81
1674	3351608	506092808	3119688	93.0803	2964920	95.039	9.20
1675	3678012	555379812	3558504	96.7507	3457406	97.159	7.36
1676	2772906	418708806	2711338	97.7797	2652357	97.8247	6.45
1677	4842222	731175522	4768786	98.4834	4600740	96.4761	7.48
1678	3662016	552964416	3397574	92.7788	2494515	73.4205	9.17
1679	2542066	383851966	2421440	95.2548	2301400	95.0426	6.81
1681	3775844	570152444	3599522	95.3303	3559878	98.8986	7.26
1682	2934492	443108292	2824406	96.2486	2771744	98.1355	5.82
1683	2612204	394442804	2567706	98.2965	2341837	91.2035	6.46
1684	3954472	597125272	3811204	96.3771	3743973	98.236	7.76
1685	3093370	467098870	2964852	95.8454	2817236	95.0211	9.72
1687	4481532	676711332	4289266	95.7098	4156049	96.8942	12.40
1688	3117800	470787800	2972248	95.3316	2932428	98.6603	7.10
1689	3282290	495625790	3077424	93.7584	2865860	93.1253	9.63
1690	6377080	962939080	6201286	97.2433	5542816	89.3817	9.89
1691	2794708	422000908	2710778	96.9968	2475540	91.3221	7.32
1692	4294348	648446548	4201762	97.844	4108797	97.7875	6.97
1693	3506062	529415362	3384518	96.5333	3333963	98.5063	7.28
1694	3705988	559604188	3642700	98.2923	3575773	98.1627	6.74
1695	7695756	1162059156	7048640	91.5913	6986754	99.122	16.12
1696	2775168	419050368	2696456	97.1637	2548140	94.4996	7.85
1697	5100388	770158588	4971592	97.4748	4759952	95.743	8.76
1698	2795786	422163686	2697864	96.4975	2531934	93.8496	6.43
1699	2927666	442077566	2854600	97.5043	2823829	98.9221	5.91
1700	4453212	672435012	4338852	97.432	4263554	98.2646	7.46
1701	5361934	809652034	5215064	97.2609	5049685	96.8288	7.50
1702	4192670	633093170	4092756	97.6169	4018612	98.1884	7.60
1703	3403228	513887428	3237968	95.144	3174564	98.0419	7.38
1704	3089280	466481280	2984482	96.6077	2937506	98.426	6.51
1705	5802780	876219780	5072862	87.4212	5031987	99.1942	13.10
1706	2592616	391485016	2508710	96.7637	2484374	99.0299	5.38
1707	2852000	430652000	2774726	97.2905	2723482	98.1532	6.43
1708	2567854	387745954	2424722	94.426	2396343	98.8296	6.05
1709	4655538	702986238	4550352	97.7406	4427547	97.3012	7.96
1710	4931262	744620562	4796864	97.2746	4753963	99.1056	7.72
1711	2869692	433323492	2817442	98.1792	2770556	98.3359	5.86
1712	4179004	631029604	4074032	97.4881	3813315	93.6005	8.17
1713	2740184	413767784	2587734	94.4365	2539725	98.1447	6.89
1714	7016596	1059505996	6825914	97.2824	6624348	97.047	9.86
1715	3695144	557966744	3555172	96.212	3504343	98.5703	6.85
1716	3462550	522845050	3328356	96.1244	3247956	97.5844	6.84
1717	5096872	769627672	4831142	94.7864	4750065	98.3218	8.38
1718	2520174	380546274	2431786	96.4928	2337862	96.1377	6.45
1719	2756976	416303376	2633714	95.5291	2557092	97.0907	7.32
1720	3759822	567733122	3599936	95.7475	3503087	97.3097	7.44
1721	2852232	430687032	2786118	97.682	2728041	97.9155	6.71
1722	3355914	506743014	3282302	97.8065	3046438	92.8141	6.86
1723	4204084	634816684	4079682	97.0409	3916593	96.0024	8.23
1724	3641776	549908176	3360282	92.2704	2595444	77.2389	8.66
1725	3792346	572644246	3572384	94.1998	3484147	97.53	7.26
1727	2934358	443088058	2784998	94.91	2752433	98.8307	6.46
1728	7360418	1111423118	7075764	96.1326	7032783	99.3926	9.61
1729	4495294	678789394	4417950	98.2794	4316910	97.713	7.47
1730	4288298	647532998	4120746	96.0928	4025867	97.6975	7.74
1731	3966572	598952372	3630438	91.5258	3503777	96.5111	11.82
1732	3277456	494895856	3160560	96.4333	3090757	97.7914	11.24
1734	3145182	474922482	3075392	97.7811	2896736	94.1908	6.71
1735	2827698	426982398	2764228	97.7554	2612898	94.5254	6.33
1736	2707416	408819816	2608510	96.3468	2468527	94.6336	7.39
1737	3106446	469073346	3000326	96.5839	2922753	97.4145	6.72
1738	2778850	419606350	2694862	96.9776	2594180	96.2639	7.34
1739	3695440	558011440	3533148	95.6083	3464400	98.0542	8.90
1740	2580052	389587852	2532794	98.1683	2477943	97.8344	5.90
1741	2579108	389445308	2506860	97.1987	2461587	98.194	5.94
1742	3299830	498274330	3169930	96.0634	3039718	95.8923	7.30
1743	3310762	499925062	3191702	96.4038	3122003	97.8162	6.81
1744	3855476	582176876	3709176	96.2054	3645595	98.2858	7.75
1745	2841614	429083714	2764350	97.281	2697644	97.5869	6.14
1746	4083494	616607594	3921470	96.0322	3754102	95.732	7.38
1747	4668586	704956486	4525430	96.9336	4168449	92.1117	6.96
1748	2717688	410370888	2554232	93.9855	2425958	94.978	10.37
1749	2690888	406324088	2524846	93.8295	2482519	98.3236	7.08
1750	3360938	507501638	3174316	94.4473	3098631	97.6157	6.87
1751	3829838	578305538	3685746	96.2376	3638868	98.7281	7.70
1752	3718382	561475682	3623058	97.4364	3585479	98.9628	6.23
1753	2909752	439372552	2770534	95.2155	2721645	98.2354	6.21
1754	6233856	941312256	5935484	95.2137	5819077	98.0388	17.19
1755	2842384	429199984	2760510	97.1195	2730627	98.9175	5.70
1756	2949140	445320140	2691970	91.2798	2312681	85.9104	6.98
1757	6355318	959653018	5782766	90.991	5740514	99.2693	11.05
1758	3607532	544737332	3393720	94.0732	3341195	98.4523	7.55
1759	3386418	511349118	3175034	93.7579	3151165	99.2482	7.03
1760	3703976	559300376	3542200	95.6324	3417443	96.478	7.24
1761	3228852	487556652	3081410	95.4336	2957752	95.987	6.81
1762	5818912	878655712	5626258	96.6892	5536856	98.411	8.60
1763	3221230	486405730	3166974	98.3157	3126630	98.7261	5.96
1764	3623570	547159070	3377932	93.2211	2998149	88.7569	7.90
1765	3233626	488277526	3099352	95.8476	2582644	83.3285	8.48
1766	3323094	501787194	3118602	93.8463	3028267	97.1033	9.11
1767	3668952	554011752	3520858	95.9636	3476268	98.7335	7.38
1768	2965704	447821304	2815920	94.9495	2795671	99.2809	6.87
1769	2945788	444813988	2837158	96.3124	2800713	98.7154	6.35
1770	2650754	400263854	2599628	98.0713	2569683	98.8481	5.51
1771	2823678	426375378	2738092	96.969	2694461	98.4065	5.80
1772	6016326	908465226	5780772	96.0848	5706552	98.7161	8.85
1773	2673934	403764034	2607634	97.5205	2523011	96.7548	5.56
1774	3329018	502681718	3153380	94.724	3111833	98.6825	8.61
1775	3273892	494357692	3122328	95.3705	3042840	97.4542	7.01
1776	3636724	549145324	3375900	92.8281	3228903	95.6457	9.70
1777	3272400	494132400	3164640	96.707	3027674	95.672	6.43
1778	6307890	952491390	6043326	95.8058	5971407	98.8099	9.08
1779	2804500	423479500	2690762	95.9444	2628145	97.6729	6.32
1780	2707208	408788408	2545670	94.033	2516014	98.835	7.14
1781	5425190	819203690	5257114	96.9019	4932803	93.831	9.12
1782	2650346	400202246	2596684	97.9753	2555991	98.4329	6.32
1783	2720286	410763186	2578574	94.7905	2547498	98.7948	6.25
1784	3125642	471971942	3000648	96.001	2960564	98.6642	5.92
1785	2907594	439046694	2752580	94.6687	2709301	98.4277	5.90
1786	2868920	433206920	2810658	97.9692	2662014	94.7114	7.46
1787	3023554	456556654	2896270	95.7903	2814678	97.1829	7.00
1788	2790502	421365802	2668982	95.6452	2526717	94.6697	7.37
1789	4820062	727829362	4691764	97.3383	4647978	99.0667	8.08
1790	2949400	445359400	2868718	97.2645	2761037	96.2464	7.69
1791	3366820	508389820	3265498	96.9906	3092023	94.6876	7.42
1792	3630558	548214258	3518762	96.9207	3483442	98.9962	6.77
1793	2813450	424830950	2779894	98.8073	2725673	98.0495	5.78
1794	3562636	537958036	3483012	97.765	3393105	97.4187	6.45
1795	3066626	463060526	3016608	98.369	2933817	97.2555	6.10
1796	3032136	457852536	2910132	95.9763	2863288	98.3903	6.68
1797	3160560	477244560	3091054	97.8008	3009310	97.3555	6.20
1798	2776388	419234588	2700352	97.2613	2635818	97.6102	6.10
1799	3038464	458808064	2959940	97.4157	2830561	95.629	5.78
1800	4364958	659108658	4223778	96.7656	4186966	99.1285	7.15
1801	4232714	639139814	4105728	96.9999	4070997	99.1541	6.99
1802	3040154	459063254	2926210	96.252	2748383	93.923	10.96
1803	3018690	455822190	2916306	96.6083	2900428	99.4555	6.47
1804	4245994	641145094	4065766	95.7553	4007891	98.5765	7.57
1805	3615798	545985498	3473618	96.0678	3441415	99.0729	6.75
1807	3362956	507806356	3112764	92.5604	2522909	81.0504	8.11
1808	5462272	824803072	5262866	96.3494	5226220	99.3037	8.45
1809	2672602	403562902	2589164	96.878	2560309	98.8855	5.98
1810	2695282	406987582	2605564	96.6713	2559956	98.2496	6.83
1811	2995414	452307514	2883984	96.28	2865669	99.3649	6.88
1813	3563496	538087896	3476034	97.5456	3402421	97.8823	6.41
1814	3918064	591627664	3808084	97.193	3726157	97.8486	6.66
1815	2965900	447850900	2842114	95.8264	2791928	98.2342	6.27
1816	2984942	450726242	2917050	97.7255	2816729	96.5609	6.85
1817	2923120	441391120	2846244	97.3701	2767876	97.2466	6.03
1818	3834502	579009802	3465656	90.3809	2824250	81.4925	7.93
1819	3403978	514000678	3350680	98.4342	3309397	98.7679	6.11
1820	2826290	426769790	2750014	97.3012	2688512	97.7636	6.35
1824	3321042	501477342	3116366	93.837	3063033	98.2886	7.03
1825	2551578	385288278	2506104	98.2178	2393391	95.5025	5.34
1826	4049444	611466044	3935378	97.1832	3844790	97.6981	7.61
1827	3756854	567284954	3652260	97.2159	3425773	93.7987	7.07
1828	4402800	664822800	4270168	96.9876	4191675	98.1618	6.69
1829	2998994	452848094	2861972	95.4311	2738920	95.7004	7.37
1830	6244120	942862120	5684900	91.0441	5616079	98.7894	13.65
1831	3038080	458750080	2826430	93.0334	2436070	86.1889	6.82
1832	5419514	818346614	5274396	97.3223	5193272	98.4619	7.92
1833	3721338	561922038	3571614	95.9766	3452082	96.6533	9.56
1834	3205166	483980066	3105378	96.8867	3062686	98.6252	7.90
1835	4580474	691651574	4395176	95.9546	4330673	98.5324	8.86
1836	5014284	757156884	4835014	96.4248	4641916	96.0063	7.62
1837	4111980	620908980	3983920	96.8857	3906068	98.0458	7.42
1838	4127756	623291156	3952232	95.7477	3929360	99.4213	7.81
1839	3866918	583904618	3733904	96.5602	3576573	95.7864	7.35
1840	6391066	965050966	6220212	97.3267	6000218	96.4632	8.38
1841	4383572	661919372	4233266	96.5712	4016945	94.89	10.57
1842	5590526	844169426	5437198	97.2574	5346761	98.3367	7.88
1843	3172242	479008542	3051870	96.2055	3024824	99.1138	6.69
1844	4059374	612965474	3952492	97.367	3887414	98.3535	7.34
1845	3420652	516518452	3268002	95.5374	3120654	95.4912	9.54
1846	3506986	529554886	3366252	95.987	3326693	98.8248	7.23
1850	3355632	506700432	3225636	96.126	3167047	98.1836	7.13
1852	5024162	758648462	4885646	97.243	4712028	96.4464	7.71
1853	4053818	612126518	3718582	91.7304	2654158	71.3755	8.59
1854	3293082	497255382	3116250	94.6302	3034225	97.3678	9.77
1855	5826376	879782776	5644962	96.8863	5324972	94.3314	8.47
1856	4910918	741548618	4790800	97.5541	4620085	96.4366	7.46
1857	4086826	617110726	3849796	94.2001	3757635	97.6061	10.16
1858	4326288	653269488	4177178	96.5534	4105614	98.2868	7.06
1859	2732932	412672732	2642040	96.6742	2501112	94.6659	6.72
1860	3111730	469871230	2996290	96.2902	2895178	96.6254	8.77
1862	3188402	481448702	3086038	96.7895	3039366	98.4876	6.27
1863	3298186	498026086	3161966	95.8699	2989354	94.541	8.88
1864	3814536	575994936	3685682	96.622	3605522	97.8251	9.05
1866	5531708	835287908	5434204	98.2374	5049385	92.9186	7.67
1867	3878004	585578604	3654342	94.2325	2537762	69.4451	8.80
1868	3842830	580267330	3720350	96.8128	3682000	98.9692	7.57
1869	2727954	411921054	2511420	92.0624	2393367	95.2994	8.54
1870	3621368	546826568	3477608	96.0302	3382549	97.2665	8.75
1871	6565900	991450900	6373126	97.064	6126128	96.1244	8.44
1872	3015364	455319964	2841908	94.2476	2706299	95.2282	8.98
1873	2781274	419972374	2719054	97.7629	2684785	98.7397	6.06
1874	3116918	470654618	2994030	96.0574	2924341	97.6724	7.14
1875	4973884	751056484	4742982	95.3577	4682061	98.7156	8.48
1877	2598992	392447792	2502954	96.3048	2440575	97.5078	7.00
1879	2945518	444773218	2786084	94.5872	2710237	97.2776	6.44
1881	2849860	430328860	2762290	96.9272	2550693	92.3398	5.67
1882	4665034	704420134	4602152	98.6521	4507576	97.945	7.13
1883	3366998	508416698	3168784	94.113	2934501	92.6065	7.93
1885	3210134	484730234	3141934	97.8755	3091678	98.4005	7.60
1886	7059434	1065974534	6876502	97.4087	6616863	96.2243	8.69
1887	2570824	388194424	2466472	95.9409	2429920	98.518	6.13
1888	2646170	399571670	2591868	97.9479	2560154	98.7764	5.80
1889	2759136	416629536	2681998	97.2043	2606927	97.2009	7.27
1890	3366980	508413980	3238594	96.1869	3167029	97.7902	7.87
1891	3127818	472300518	3034654	97.0214	2990352	98.5401	6.18
1892	3560348	537612548	3410834	95.8006	3363288	98.606	6.50
1893	2905896	438790296	2804306	96.504	2693919	96.0637	6.10
1894	3921116	592088516	3831876	97.7241	3800350	99.1773	6.68
1895	3340100	504355100	3210516	96.1204	3161794	98.4824	6.23
1896	2775668	419125868	2673414	96.3161	2654884	99.3069	5.91
1898	4051818	611824518	4000152	98.7249	3928220	98.2018	6.24
1899	3017100	455582100	2948450	97.7246	2874101	97.4784	7.18
1900	4619978	697616678	4513808	97.7019	4411634	97.7364	7.79
1902	2992410	451853910	2851746	95.2993	2790557	97.8543	8.98
1903	6671092	1007334892	6425020	96.3114	6301576	98.0787	13.45
1905	4581764	691846364	4462054	97.3873	4394770	98.4921	7.60
1906	2689824	406163424	2594770	96.4662	2550291	98.2858	7.02
1907	3785362	571589662	3593136	94.9219	3568345	99.31	6.59
1908	3617634	546262734	3554526	98.2555	3492632	98.2587	6.01
1909	3929986	593427886	3785874	96.333	3721077	98.2885	7.61
1910	3711492	560435292	3639700	98.0657	3619867	99.4551	6.37
1911	5256872	793787672	5012080	95.3434	4957074	98.9025	10.09
1913	3037052	458594852	2958060	97.3991	2924831	98.8767	8.17
1914	4727600	713867600	4633640	98.0125	4533310	97.8347	7.37
1915	3469542	523900842	3406388	98.1798	3313701	97.279	8.44
1916	2818362	425572662	2748008	97.5037	2697300	98.1547	6.18
1917	4859664	733809264	4730862	97.3496	4654125	98.3779	7.23
1918	2839824	428813424	2760502	97.2068	2666478	96.594	6.20
1919	2756302	416201602	2669748	96.8598	2611674	97.8247	6.03
1920	4146678	626148378	4015170	96.8286	3981440	99.1599	8.51
1921	3610632	545205432	3504156	97.051	3410719	97.3335	9.30
1922	4209096	635573496	3955302	93.9703	3891566	98.3886	7.51
1923	3134958	473378658	2969990	94.7378	2902591	97.7307	6.84
1925	6515332	983815132	6282978	96.4337	6202486	98.7189	7.79
1926	2908288	439151488	2830790	97.3353	2813349	99.3839	5.90
1927	5297948	799990148	5129590	96.8222	4977573	97.0365	8.40
1928	4561076	688722476	4506092	98.7945	4407980	97.8227	6.70
1929	3275086	494537986	3154480	96.3175	3113395	98.6976	6.45
1931	3659150	552531650	3563880	97.3964	3507186	98.4092	8.40
1932	4142798	625562498	3986046	96.2163	3663536	91.909	8.73
1933	4160344	628211944	3974944	95.5436	3928878	98.8411	7.44
1934	2976802	449497102	2903456	97.5361	2815929	96.9854	6.76
1935	3418366	516173266	3269768	95.653	3185138	97.4117	7.21
1936	5001768	755266968	4785868	95.6835	4649674	97.1542	8.39
1937	3107112	469173912	3000588	96.5716	2944021	98.1148	7.23
1938	3400462	513469762	3295038	96.8997	3272173	99.3061	6.41
1939	3172260	479011260	3093554	97.5189	2999722	96.9669	8.47
1940	3135018	473387718	3072786	98.0149	3042093	99.0011	5.72
1941	3698666	558498566	3557410	96.1809	3493963	98.2165	7.66
1942	4302996	649752396	4114650	95.6229	4037121	98.1158	9.06
1943	3331416	503043816	3227284	96.8742	3132855	97.074	7.07
1944	3039220	458922220	2837810	93.373	2771360	97.6584	7.54
1945	3936956	594480356	3779848	96.0094	3736234	98.8461	7.77
1946	6036194	911465294	5557824	92.075	5480828	98.6146	8.16
1947	3191700	481946700	3073770	96.3051	2999752	97.5919	7.17
1948	3011508	454737708	2906394	96.5096	2884325	99.2407	6.38
1949	4105824	619979424	3972756	96.759	3935880	99.0718	7.47
1950	2835024	428088624	2723304	96.0593	2677674	98.3245	7.26
1951	2581964	389876564	2535296	98.1925	2473489	97.5621	6.32
1952	2821788	426089988	2603952	92.2802	2564223	98.4743	8.71
1953	4015854	606393954	3900162	97.1191	3856444	98.8791	7.67
1954	2771726	418530626	2693680	97.1842	2639082	97.9731	6.01
1955	5250594	792839694	4986678	94.9736	4912541	98.5133	8.12
1956	3734484	563907084	3546406	94.9637	3500490	98.7053	7.46
1957	2892922	436831222	2732476	94.4538	2684577	98.247	8.87
1958	3129120	472497120	3046214	97.3505	3011093	98.8471	6.54
1959	2986916	451024316	2937314	98.3394	2849331	97.0046	9.49
1960	3309704	499765304	3161620	95.5258	3039220	96.1286	7.52
1962	4761140	718932140	4566514	95.9122	4448315	97.4116	9.90
1963	2902084	438214684	2795978	96.3438	2765588	98.9131	6.68
1964	4138028	624842228	3950032	95.4569	3875717	98.1186	7.17
1965	4791790	723560290	4554578	95.0496	4459338	97.9089	7.55
1966	3104910	468841410	2994888	96.4565	2912684	97.2552	6.75
1967	2665580	402502580	2608420	97.8556	2561713	98.2094	6.81
1968	4201582	634438882	4060200	96.635	3995385	98.4037	7.69
1969	3925924	592814524	3736480	95.1745	3559614	95.2665	7.30
1970	3237808	488909008	3083722	95.241	3049120	98.8779	8.89
1971	4129296	623523696	3997904	96.8181	3884351	97.1597	7.27
1972	4291348	647993548	4104240	95.6399	4007479	97.6424	8.77
1973	4222034	637527134	4020556	95.2279	3923324	97.5816	10.91
1974	5034682	760236982	4864260	96.615	4805234	98.7865	7.54
1975	4282278	646623978	4021108	93.9011	3862137	96.0466	10.21
1976	2642026	398945926	2524612	95.5559	2498763	98.9761	6.60
1977	3128652	472426452	3062004	97.8698	2992502	97.7302	6.32
1978	3997308	603593508	3822756	95.6333	3724459	97.4286	9.85
1979	2851768	430616968	2735896	95.9368	2704307	98.8454	5.98
1980	3772770	569688270	3635884	96.3717	3581470	98.5034	6.81
1981	3036648	458533848	2930944	96.5191	2875238	98.0994	6.37
1982	3621346	546823246	3438334	94.9463	3393771	98.7039	8.17
1983	3320212	501352012	3178710	95.7382	3145683	98.961	7.06
1984	4126072	623036872	4001924	96.9911	3942615	98.518	8.81
1985	2521366	380726266	2470564	97.9851	2455031	99.3713	5.01
1986	3688574	556974674	3561486	96.5545	3475821	97.5947	6.95
1987	3479238	525364938	3328554	95.6691	3289886	98.8383	7.65
1988	2607446	393724346	2475952	94.957	2436111	98.3909	6.86
1989	2612108	394428308	2489232	95.2959	2449955	98.4221	6.09
1990	3602818	544025518	3422998	95.0089	3298148	96.3526	10.63
1991	2829664	427279264	2741380	96.8801	2727146	99.4808	5.72
1992	3559264	537448864	3410144	95.8104	3362077	98.5905	7.30
1993	5717920	863405920	5424294	94.8648	5378856	99.1623	9.46
1994	3390242	511926542	3251838	95.9176	3137179	96.474	9.32
1995	3271068	493931268	3134324	95.8196	3107661	99.1493	6.12
1996	5897416	890509816	5706880	96.7692	5539617	97.0691	8.68
1997	2629084	396991684	2509694	95.4589	2482388	98.912	5.94
1998	4135516	624462916	3912952	94.6182	3826225	97.7836	9.46
1999	3129810	472601310	2876664	91.9118	2452159	85.2431	7.51
2000	5172846	781099746	5029376	97.2265	4979548	99.0093	7.38
2001	5194128	784313328	4998496	96.2336	4936281	98.7553	7.99
2002	4568530	689848030	4447170	97.3436	4400565	98.952	8.86
2003	3187846	481364746	3098484	97.1968	3077793	99.3322	5.62
2004	2883464	435403064	2839546	98.4769	2783255	98.0176	5.96
2005	6027652	910175452	5667182	94.0197	5630018	99.3442	9.25
2006	5190602	783780902	5001670	96.3601	4856471	97.097	8.11
2007	3361182	507538482	3308998	98.4475	3221451	97.3543	8.17
2008	3570782	539188082	3450794	96.6397	3385085	98.0958	8.22
2009	6058162	914782462	5574410	92.0149	5428657	97.3853	7.88
2010	3639572	549575372	3461458	95.1062	3440173	99.3851	6.77
2011	2841902	429127202	2714296	95.5098	2661669	98.0611	6.20
2012	3205574	484041674	3093920	96.5169	3046130	98.4554	8.41
2013	2918142	440639442	2871072	98.387	2783002	96.9325	7.58
2014	2895388	437203588	2767028	95.5667	2668350	96.4338	6.84
2015	3092834	467017934	2985798	96.5392	2872535	96.2066	9.71
2016	3035238	458320938	2955698	97.3794	2843121	96.1912	8.98
2017	2804420	423467420	2699430	96.2563	2665704	98.7506	6.63
2018	4440280	670482280	4230316	95.2714	4202227	99.336	7.23
2019	2673164	403647764	2608424	97.5782	2537481	97.2802	5.43
2020	3291078	496952778	3174532	96.4587	3151641	99.2789	6.26
2021	6995144	1056266744	6738796	96.3353	6657115	98.7879	9.45
2022	3255254	491543354	3167080	97.2913	3099649	97.8709	7.24
2023	3370428	508934628	3199226	94.9205	3080434	96.2869	8.47
2024	3149014	475501114	3046660	96.7496	3016522	99.0108	6.99
2027	2870130	433389630	2732416	95.2018	2607884	95.4424	8.62
2029	2798556	422581956	2524362	90.2023	2198332	87.0847	6.78
2030	4937668	745587868	4434836	89.8164	4291854	96.7759	9.74
2031	2915370	440220870	2657700	91.1617	2590011	97.4531	9.10
2032	3875340	585176340	3742980	96.5846	3613204	96.5328	12.27
2035	3131858	472910558	3006570	95.9996	2555031	84.9816	9.65
2036	3787886	571970786	3541322	93.4907	3411288	96.3281	9.18
2038	3475982	524873282	3175656	91.36	3132386	98.6374	8.47
2039	3221948	486514148	2965146	92.0296	2888882	97.428	11.40
2042	4028618	608321318	3730190	92.5923	3692458	98.9885	8.50
2043	2840262	428879562	2756766	97.0603	2624793	95.2128	6.30
2044	3961184	598138784	3647116	92.0714	3562300	97.6744	12.00
2045	4230760	638844760	3853844	91.0911	3750937	97.3298	11.36
2046	3251234	490936334	3076320	94.6201	2917289	94.8305	9.40
2047	3566364	538520964	3503224	98.2296	3314594	94.6155	9.27
2048	3305106	499071006	3211418	97.1654	3115429	97.011	9.27
2050	4205164	634979764	4110896	97.7583	3836080	93.3149	7.39
2051	4641564	700876164	4374518	94.2466	4305486	98.422	9.93
2052	3664206	553295106	3486134	95.1402	3415826	97.9832	11.68
2053	3194764	482409364	3093738	96.8378	3033132	98.041	6.56
2054	2682556	405065956	2472732	92.1782	2291996	92.6908	8.33
2055	4882912	737319712	4657314	95.3798	4583113	98.4068	12.23
2056	3579924	540568524	3466028	96.8185	3265639	94.2185	9.48
2057	4981714	752238814	4760784	95.5652	4716049	99.0603	10.13
2058	3298940	498139940	3200786	97.0247	3110269	97.172	6.60
2059	2915020	440168020	2807724	96.3192	2764075	98.4454	6.51
2060	4529308	683925508	4349490	96.0299	4263881	98.0317	10.64
2061	3758240	567494240	3526228	93.8266	3462807	98.2014	9.53
2062	3708440	559974440	3598020	97.0225	3520040	97.8327	6.28
2063	4646242	701582542	4506370	96.9896	4407402	97.8038	9.80
2064	5429406	819840306	5044944	92.9189	4869527	96.5229	7.90
2065	3452518	521330218	3331712	96.5009	3232826	97.032	6.39
2066	4477492	676101292	4077034	91.0562	4017885	98.5492	12.48
2067	5921528	894150728	5600882	94.5851	5494147	98.0943	11.24
2068	3827100	577892100	3684658	96.2781	3620843	98.2681	8.55
2069	4184414	631846514	3968746	94.8459	3831256	96.5357	9.35
2070	3090326	466639226	2927356	94.7264	2822709	96.4252	8.79
2071	2946792	444965592	2844274	96.521	2785841	97.9456	5.62
2072	5106318	771054018	4852540	95.0301	4684407	96.5352	9.71
2073	2913858	439992558	2803720	96.2202	2709766	96.649	6.43
2074	3475682	524827982	3380132	97.2509	3273009	96.8308	6.23
2076	2565676	387417076	2514744	98.0149	2466854	98.0956	6.54
2077	3342518	504720218	3164868	94.6851	3133054	98.9948	6.69
2078	3288728	496597928	3180368	96.7051	3153735	99.1626	7.40
2079	3258152	491980952	2930232	89.9354	2891647	98.6832	8.98
2080	4058356	612811756	3751268	92.4332	3580994	95.4609	6.94
2081	5246608	792237808	4934208	94.0457	4807323	97.4285	8.92
2082	2787150	420859650	2681832	96.2213	2566884	95.7138	6.00
2083	3543798	535113498	3371286	95.132	3252057	96.4634	9.05
2084	3737024	564290624	3568856	95.4999	3411539	95.5919	9.16
2085	4359606	658300506	4150014	95.1924	4001893	96.4308	7.26
2086	2977430	449591930	2842484	95.4677	2686668	94.5183	7.40
2087	7116932	1074656732	6847354	96.2122	6608818	96.5164	10.32
2088	2923606	441464506	2857996	97.7559	2716327	95.0431	5.75
2089	4882168	737207368	4723850	96.7572	4568014	96.7011	10.86
2090	3370570	508956070	3241496	96.1706	3031419	93.5191	7.94
2091	3591920	542379920	3487818	97.1018	3448212	98.8644	6.87
2092	3355418	506668118	3211164	95.7009	3104338	96.6733	9.80
2093	3619478	546541178	3306168	91.3438	3198319	96.7379	10.20
2094	3611930	545401430	3393094	93.9413	3323048	97.9356	6.42
2095	3857050	582414550	3678648	95.3747	3394630	92.2793	7.57
2096	3096420	467559420	2940180	94.9542	2893435	98.4101	6.87
2097	4352430	657216930	4219818	96.9532	3883813	92.0375	7.54
2098	4220638	637316338	4090092	96.907	3955417	96.7073	7.01
2099	3496276	527937676	3399718	97.2383	3368978	99.0958	7.17
2101	4191128	632860328	4038450	96.3571	3790389	93.8575	8.70
2102	3500920	528638920	3414952	97.5444	3247876	95.1075	8.60
2103	4006380	604963380	3736256	93.2577	3559911	95.2802	7.47
2104	2649538	400080238	2575722	97.214	2554025	99.1576	5.32
2106	2630552	397213352	2550632	96.9619	2490053	97.6249	5.68
2107	3656234	552091334	3576824	97.8281	3372671	94.2923	10.04
2108	3080942	465222242	2970720	96.4225	2850778	95.9625	6.47
2109	7428724	1121737324	7108676	95.6918	6913787	97.2584	10.11
2110	3743120	565211120	3628076	96.9265	3575944	98.5631	6.40
2111	3051520	460779520	3005822	98.5025	2954708	98.2995	6.30
2112	4591272	693282072	4415138	96.1637	4262562	96.5443	10.82
2113	3715016	560967416	3579996	96.3656	3476571	97.111	9.71
2114	3881848	586159048	3639486	93.7565	3507848	96.3831	9.44
2115	4277596	645916996	4076900	95.3082	3988575	97.8335	9.68
2116	5901608	891142808	5685712	96.3417	5458456	96.003	10.53
2117	3463154	522936254	3314000	95.6931	3284307	99.104	6.97
2119	3111928	469901128	3010854	96.752	2977325	98.8864	5.72
2120	5557908	839244108	5304316	95.4373	5139763	96.8978	10.22
2121	3214236	485349636	3141768	97.7454	3071043	97.7489	5.72
2122	3682578	556069278	3529942	95.8552	3413620	96.7047	9.42
2123	4347108	656413308	4196492	96.5353	4120651	98.1928	9.50
2124	4353962	657448262	4013334	92.1766	3961783	98.7155	10.09
2125	2725092	411488892	2656504	97.4831	2588653	97.4459	6.00
2127	4522262	682861562	4087590	90.3882	4034403	98.6988	10.77
2128	3092124	466910724	2948780	95.3642	2902269	98.4227	6.15
2129	3564236	538199636	3494098	98.0322	3354228	95.997	8.74
2130	4154286	627297186	3980084	95.8067	3886896	97.6586	9.84
2131	3352772	506268572	3218164	95.9852	3144389	97.7075	8.79
2132	4099882	619082182	3814418	93.0373	3740607	98.0649	8.76
2133	3303488	498826688	3206138	97.0531	3161874	98.6194	8.56
2135	3608454	544876554	3376584	93.5743	3260649	96.5665	6.29
2136	3684674	556385774	3393570	92.0996	3309848	97.5329	8.83
2137	5547626	837691526	5379180	96.9636	5262524	97.8313	8.09
2138	2554208	385685408	2475294	96.9104	2410617	97.3871	6.67
2139	2702606	408093506	2633898	97.4577	2594207	98.4931	4.96
2140	2938470	443708970	2887398	98.262	2793141	96.7356	6.09
2142	2749540	415180540	2537554	92.2901	2508480	98.8543	7.50
2143	5031596	759770996	4887820	97.1425	4682232	95.7939	8.74
2144	3710640	560306640	3621518	97.5982	3487878	96.3098	7.85
2145	5719048	863576248	5423512	94.8324	5256166	96.9144	11.95
2147	5352822	808276122	5114444	95.5467	4919905	96.1963	8.69
2148	2731620	412474620	2658354	97.3179	2551307	95.9732	5.22
2149	2941026	444094926	2885776	98.1214	2796987	96.9232	6.51
2150	5652270	853492770	5264312	93.1362	5051382	95.9552	7.73
2151	2734644	412931244	2461088	89.9967	2413416	98.063	8.34
2153	3840658	579939358	3566100	92.8513	3518102	98.654	8.63
2155	3426338	517377038	3295574	96.1836	3259580	98.9078	10.06
2156	3089714	466546814	2946880	95.3771	2917948	99.0182	7.27
2157	3273882	494356182	3180020	97.133	3126640	98.3214	6.48
2158	3006374	453962474	2677916	89.0746	2595917	96.938	8.52
2159	3024352	456677152	2905722	96.0775	2816552	96.9312	7.65
2160	5333414	805345514	5162278	96.7912	5069906	98.2106	10.97
2161	3463906	523049806	3308780	95.5216	3228052	97.5602	8.46
2162	4681448	706898648	4485610	95.8167	4336428	96.6742	8.45
2163	3149086	475511986	3040106	96.5393	2952923	97.1322	6.75
2164	3433300	518428300	3294100	95.9456	3217622	97.6783	6.51
2165	3095788	467463988	3016652	97.4438	2920133	96.8005	8.10
2166	3176832	479701632	3068782	96.5988	3008168	98.0248	8.28
2167	2946102	444861402	2847498	96.6531	2818610	98.9855	6.31
2168	4389498	662814198	4132052	94.135	4069046	98.4752	7.68
2169	3350888	505984088	3215706	95.9658	3181641	98.9407	6.58
2170	3282310	495628810	3124782	95.2007	2973782	95.1677	9.66
2171	4342800	655762800	4079854	93.9452	3986641	97.7153	13.05
2172	2795156	422068556	2721308	97.358	2627709	96.5605	7.07
2173	3494144	527615744	3336324	95.4833	3280909	98.339	8.12
2174	3159642	477105942	3015380	95.4342	2908460	96.4542	6.36
2175	5626890	849660390	5367018	95.3816	5261278	98.0298	8.43
2176	3167610	478309110	3052324	96.3605	2920640	95.6858	6.60
2177	2802688	423205888	2674116	95.4125	2646552	98.9692	6.29
2178	5484000	828084000	5328790	97.1698	5193298	97.4574	8.10
2179	3502180	528829180	3343950	95.482	3269904	97.7857	6.93
2180	4382986	661830886	4246626	96.8889	4014824	94.5415	10.35
2181	3181820	480454820	3069298	96.4636	3039013	99.0133	6.50
2182	2880440	434946440	2788216	96.7983	2732784	98.0119	6.77
2183	3336150	503758650	3169276	94.998	3083704	97.3	9.10
2184	3300692	498404492	3168086	95.9825	3126222	98.6786	8.53
2185	3209502	484634802	3107870	96.8334	3076609	98.9941	6.45
2187	4540856	685669256	4428326	97.5218	4359498	98.4457	8.65
2188	4232282	639074582	4007450	94.6877	3943305	98.3994	7.23
2189	6713310	1013709810	6455972	96.1667	6263131	97.013	9.08
2190	3772618	569665318	3685094	97.68	3587184	97.3431	9.73
2191	3966964	599011564	3703194	93.3508	3658752	98.7999	9.57
2192	3511928	530301128	3463828	98.6304	3419338	98.7156	7.81
2193	4213152	636185952	4034128	95.7508	3986814	98.8272	7.49
2194	2887862	436067162	2787610	96.5285	2769961	99.3669	7.43
2195	2983298	450477998	2923578	97.9982	2894277	98.9978	8.05
2196	3033000	457983000	2894706	95.4404	2882126	99.5654	6.61
2197	3284200	495914200	3186658	97.03	3161291	99.204	7.82
2198	2985320	450783320	2895736	96.9992	2875017	99.2845	7.58
2199	3763044	568219644	3648910	96.967	3602228	98.7207	9.27
2200	2906608	438897808	2613754	89.9245	2546625	97.4317	8.89
2201	4177058	630735758	3940234	94.3304	3826812	97.1214	12.47
2202	3939844	594916444	3821014	96.9839	3762888	98.4788	8.54
2203	3605936	544496336	3466888	96.1439	3431215	98.971	8.18
2204	4518376	682274776	4297100	95.1028	4094477	95.2847	10.71
2205	3197550	482830050	3097732	96.8783	3057580	98.7038	7.61
2206	6677224	1008260824	6321762	94.6765	6255344	98.9494	11.23
2207	3464506	523140406	3381536	97.6051	3344257	98.8976	6.24
2208	2678266	404418166	2537396	94.7403	2506313	98.775	5.81
2209	4355314	657652414	4270828	98.0602	4153383	97.2501	9.14
2210	3320588	501408788	3203840	96.4841	3172533	99.0228	6.22
2211	5425910	819312410	5222934	96.2591	5176541	99.1117	7.17
2212	4644578	701331278	4400368	94.742	4257262	96.7479	10.57
2213	3382028	510686228	3085790	91.2408	3033510	98.3058	7.58
2214	3202950	483645450	3108614	97.0547	3080126	99.0836	7.38
2215	3465404	523276004	3327994	96.0348	3297380	99.0801	6.77
2216	4976776	751493176	4774480	95.9352	4676832	97.9548	7.71
2217	5864394	885523494	5673118	96.7384	5533708	97.5426	8.19
2219	3226752	487239552	3113886	96.5022	3088277	99.1776	6.57
2220	7667092	1157730892	7322690	95.508	7279648	99.4122	10.44
2221	4713580	711750580	4458034	94.5785	4361244	97.8289	7.28
2222	4321044	652477644	4174642	96.6119	4140526	99.1828	8.47
2223	2832990	427781490	2747192	96.9715	2672041	97.2644	7.44
[truncated: 3 more rows]
