# Supplementary material for: Genetic Diversity and Evaluation of Agro-Morphological Traits in Lettuce Core Collection
Source: Plants (Basel). 2024 Dec 19;13(24):3552. doi: 10.3390/plants13243552 (PMC11679554; doi:10.3390/plants13243552)
Supplement: Supplementary file 1 [file plants-13-03552-s001.zip › Table S3.xlsx]

## Sheet: Table S3
Table S3. Summary statistics of the identified SNPs for each chromosome.
Chromosome	Size (bp)	No. filtered SNPs(≤ 5% missing genotype, MAF ≥ 0.05, meanDP ≥ 5 and biallelic)	Average filtered SNP distance (bp)	Heterozygous genotype ratio
1	214790941	905	237338	0.0349878
2	217164977	719	302038	0.0564129
3	257910700	621	415315	0.0851265
4	377529803	1076	350864	0.0503737
5	339640866	1069	317718	0.0655761
6	193110136	451	428182	0.0923389
7	195685357	618	316643	0.0753097
8	309698552	1034	299515	0.068575
9	204289203	643	317713	0.0619732
MAF, minor allele frequency; DP, depth.
