# Supplementary material for: Genetic Diversity and Evaluation of Agro-Morphological Traits in Lettuce Core Collection
Source: Plants (Basel). 2024 Dec 19;13(24):3552. doi: 10.3390/plants13243552 (PMC11679554; doi:10.3390/plants13243552)
Supplement: Supplementary file 1 [file plants-13-03552-s001.zip › Table S4.xlsx]

## Sheet: Table S4
Table S4. Phenotype data collected from the 300 core collections.
Sample ID	Accession	Population_structure	Cluster_DAPC	Plant growth type	Leaf shape	Leaf color	Density of leaf margin incisions	Leaf blistering	Head formation	Head shape in longitudinal section	Head size	Head density	Leaf length (cm)	Leaf width (cm)	Leaf thickness (mm)	Plant weight (g)	Head height (cm)	Head diameter (cm)	Days to bolting (day)	Days to flowering (day)
9	IT273597	Population 2	Cluster 2	Leaf	Broad obtrullate	Green	Medium	Medium	Non-heading	NA	NA	NA	24.33	17.33	0.12	346.67	30.33	19.67	78	105
22	IT294252	Population 2	Cluster 2	Butterhead	Elliptic	Green	Absent or sparse	Weak	Heading	Circular	Medium	Medium	19.00	16.87	0.24	456.67	22.33	15.33	94	107
25	IT300133	Admixed	Cluster 2	Leaf	Elliptic	Red	Medium	Weak	Non-heading	NA	NA	NA	31.50	17.67	0.17	658.33	35.33	20.33	72	101
28	IT300139	Population 2	Cluster 2	Leaf	Elliptic	Green	Absent or sparse	Absent	Non-heading	NA	NA	NA	33.00	18.50	0.21	636.67	35.33	20.33	73	99
46	IT300205	Population 1	Cluster 1	Leaf	Elliptic	Green	Medium	Strong	Non-heading	NA	NA	NA	29.67	23.00	0.18	588.33	33.67	22.00	75	109
50	IT300228	Population 1	Cluster 1	Crisphead	Circular	Green	Absent or sparse	Medium	Heading	Circular	Large	Absent	19.67	18.33	0.34	358.33	25.80	15.33	73	95
58	IT300965	Population 1	Cluster 1	Butterhead	Circular	Green	Absent or sparse	Weak	Heading	Elliptic	Small	Very dense	15.67	18.00	0.25	310.00	17.50	15.33	75	106
71	IT301045	Population 1	Cluster 1	Butterhead	Obovate	Green	Absent or sparse	Medium	Heading	Circular	Medium	Loose	17.17	19.50	0.19	358.33	18.17	15.00	79	106
72	IT301046	Admixed	Cluster 2	Leaf	Elliptic	Red	Absent or sparse	Weak	Non-heading	NA	NA	NA	37.33	18.17	0.16	826.67	39.00	18.33	64	91
78	IT301053	Population 2	Cluster 2	Leaf	Triangular	Red	Medium	Medium	Non-heading	NA	NA	NA	31.67	16.33	0.17	398.33	33.67	19.33	79	109
81	IT301059	Population 3	Cluster 3	Stem	Narrow elliptic	Cyan	Absent or sparse	Absent	NA	NA	NA	NA	46.00	10.67	0.24	700.00	60.00	14.00	79	100
87	IT318480	Population 1	Cluster 1	Leaf	Elliptic	Red	Absent or sparse	Weak	Non-heading	NA	NA	NA	30.50	18.83	0.19	706.67	34.67	16.00	67	91
102	IT324826	Population 2	Cluster 2	Crisphead	Broad elliptic	Green	Medium	Medium	NA	NA	NA	NA	36.33	24.00	0.18	901.67	50.00	23.67	64	99
112	IT325240	Population 1	Cluster 1	Butterhead	Circular	Green	Absent or sparse	Weak	Heading	Circular	Small	Dense	16.63	15.83	0.26	343.33	17.50	13.67	80	109
113	IT325241	Population 2	Cluster 2	Romaine	Broad elliptic	Green	Absent or sparse	Medium	Heading	Elliptic	Large	Loose	39.00	18.83	0.18	778.33	47.67	20.67	79	104
114	IT325242	Population 2	Cluster 2	Crisphead	Broad elliptic	Green	Medium	Weak	Heading	Circular	Large	Absent	27.33	20.33	0.25	608.33	30.67	19.67	81	109
118	IT325246	Population 1	Cluster 1	Leaf	Elliptic	Green	Absent or sparse	Strong	Non-heading	NA	NA	NA	33.17	20.67	0.20	540.00	42.00	18.00	73	103
119	IT326773	Population 2	Cluster 2	Romaine	Elliptic	Cyan	Absent or sparse	Weak	Heading	Broad elliptic	Large	Absent	27.33	15.67	0.21	693.33	35.33	18.67	75	94
126	IT326943	Population 2	Cluster 2	Leaf	Elliptic	Red	Absent or sparse	Strong	Non-heading	NA	NA	NA	28.33	15.67	0.15	476.67	30.67	18.00	100	117
128	IT326945	Admixed	Cluster 3	Leaf	Elliptic	Red	Absent or sparse	Strong	Non-heading	NA	NA	NA	27.00	14.67	0.15	445.00	31.00	22.00	82	110
130	IT326947	Admixed	Cluster 3	Leaf	Broad elliptic	Red	Medium	Strong	Non-heading	NA	NA	NA	29.00	18.33	0.17	446.67	32.67	17.33	85	111
132	IT326949	Admixed	Cluster 3	Leaf	Broad elliptic	Red	Absent or sparse	Strong	Non-heading	NA	NA	NA	27.67	16.33	0.15	438.33	30.33	18.67	87	111
133	IT326950	Admixed	Cluster 3	Leaf	Broad elliptic	Red	Medium	Strong	Non-heading	NA	NA	NA	27.67	22.00	0.19	435.00	34.67	21.00	83	102
134	IT326951	Admixed	Cluster 3	Leaf	Elliptic	Green	Medium	Strong	Non-heading	NA	NA	NA	28.67	20.17	0.15	413.33	31.00	19.67	80	103
137	IT326954	Population 3	Cluster 3	Leaf	Elliptic	Red	Absent or sparse	Medium	Non-heading	NA	NA	NA	35.67	22.00	0.14	406.67	40.67	19.33	83	128
145	IT328532	Admixed	Cluster 2	Leaf	Elliptic	Green	Absent or sparse	Medium	Non-heading	NA	NA	NA	20.00	13.67	0.18	208.00	22.17	11.00	67	95
151	IT328540	Population 2	Cluster 2	Leaf	Elliptic	Green	Absent or sparse	Medium	Non-heading	NA	NA	NA	30.33	16.50	0.19	706.67	35.33	23.00	76	104
155	IT328546	Population 2	Cluster 2	Leaf	Broad elliptic	Green	Absent or sparse	Strong	Non-heading	NA	NA	NA	24.67	16.33	0.15	443.33	31.83	19.67	72	94
168	IT328559	Population 2	Cluster 2	Leaf	Elliptic	Green	Absent or sparse	Medium	Non-heading	NA	NA	NA	NA	NA	NA	NA	NA	NA	61	84
179	IT328576	Admixed	Cluster 2	Leaf	Obovate	Green	Absent or sparse	Medium	Non-heading	NA	NA	NA	26.33	17.17	0.21	513.33	29.67	18.67	84	106
182	IT328579	Population 2	Cluster 2	Leaf	Elliptic	Green	Absent or sparse	Weak	Non-heading	NA	NA	NA	31.33	15.50	0.17	648.33	39.17	15.33	79	105
183	IT328580	Admixed	Cluster 1	Stem	Narrow elliptic	Red	Absent or sparse	Weak	Non-heading	NA	NA	NA	NA	NA	NA	NA	NA	NA	60	82
184	IT328581	Population 2	Cluster 2	Leaf	Elliptic	Green	Absent or sparse	Weak	Non-heading	NA	NA	NA	NA	NA	NA	NA	NA	NA	67	84
187	IT328586	Population 2	Cluster 2	Leaf	Elliptic	Greyish green	Absent or sparse	Medium	Non-heading	NA	NA	NA	24.00	15.17	0.19	546.67	32.00	21.00	68	93
198	IT328605	Population 2	Cluster 2	Leaf	Elliptic	Green	Absent or sparse	Medium	Non-heading	NA	NA	NA	31.67	16.00	0.21	626.67	31.83	24.33	81	105
604	IT204284	Population 2	Cluster 2	Leaf	Elliptic	Green	Absent or sparse	Strong	Non-heading	NA	NA	NA	26.00	21.17	0.27	498.33	30.50	19.00	72	90
203	IT328612	Population 2	Cluster 2	Leaf	Elliptic	Green	Absent or sparse	Strong	Non-heading	NA	NA	NA	25.00	15.33	0.17	628.33	30.67	17.33	72	97
204	IT328615	Admixed	Cluster 1	Leaf	Elliptic	Green	Absent or sparse	Medium	Non-heading	NA	NA	NA	25.00	16.00	0.27	296.00	26.00	16.00	67	88
205	IT328618	Population 2	Cluster 2	Crisphead	Obovate	Green	Absent or sparse	Strong	Heading	Elliptic	Medium	Medium	17.00	18.50	0.21	209.00	21.50	17.50	69	95
208	IT328622	Population 2	Cluster 2	Romaine	Elliptic	Green	Absent or sparse	Weak	Heading	Elliptic	Very small	Absent	27.00	15.00	0.31	452.00	29.00	12.00	62	88
210	IT328624	Population 2	Cluster 2	Romaine	Broad elliptic	Greyish green	Absent or sparse	Medium	Heading	Elliptic	Medium	Medium	24.30	13.83	0.23	535.00	34.00	14.67	80	103
219	IT328641	Population 2	Cluster 2	Crisphead	Circular	Green	Medium	Medium	Heading	Circular	Large	Absent	23.67	22.00	0.18	530.00	29.33	20.67	74	98
221	IT328651	Population 2	Cluster 2	Leaf	Circular	Green	Dense	Medium	Non-heading	NA	NA	NA	20.00	17.50	0.19	445.00	26.50	15.00	67	91
224	IT328655	Admixed	Cluster 2	Leaf	Elliptic	Red	Absent or sparse	Strong	Non-heading	NA	NA	NA	NA	NA	NA	NA	NA	NA	67	97
228	IT328660	Population 2	Cluster 2	Crisphead	Broad elliptic	Green	Medium	Strong	NA	NA	NA	NA	25.33	24.00	0.15	510.00	27.33	22.67	78	104
231	IT328663	Admixed	Cluster 2	Crisphead	Broad elliptic	Red	Medium	Medium	Semi-heading	Broad elliptic	Medium	Loose	20.83	21.00	0.19	453.33	23.00	19.00	94	118
234	IT328666	Population 2	Cluster 2	Crisphead	Circular	Green	Dense	Medium	NA	NA	NA	NA	20.67	25.67	0.15	616.67	20.67	19.00	87	111
235	IT328667	Population 2	Cluster 2	Butterhead	Triangular	Green	Absent or sparse	Weak	Heading	Elliptic	Small	Dense	17.83	13.67	0.25	378.33	24.50	13.00	81	104
247	IT328679	Population 2	Cluster 2	Leaf	Elliptic	Green	Medium	Medium	Non-heading	NA	NA	NA	30.67	20.33	0.23	512.00	34.67	13.33	67	88
265	IT331723	Population 1	Cluster 1	Butterhead	Obovate	Green	Absent or sparse	Weak	Heading	Circular	Medium	Medium	20.33	17.83	0.19	375.00	20.67	17.67	86	110
269	IT333724	Population 3	Cluster 3	Leaf	Obovate	Red	Absent or sparse	Strong	Non-heading	NA	NA	NA	NA	NA	NA	NA	NA	NA	64	91
271	IT333727	Admixed	Cluster 2	Leaf	Elliptic	Red	Absent or sparse	Strong	Non-heading	NA	NA	NA	NA	NA	NA	NA	NA	NA	62	95
273	IT333729	Population 2	Cluster 2	Leaf	Broad elliptic	Green	Medium	Very strong	Non-heading	NA	NA	NA	23.00	20.00	0.18	463.33	25.00	19.67	78	103
635	IT215803	Admixed	Cluster 2	Leaf	Broad elliptic	Green	Dense	Medium	Non-heading	NA	NA	NA	23.67	16.50	0.30	423.33	29.00	21.67	76	89
286	IT333769	Admixed	Cluster 2	Leaf	Elliptic	Green	Absent or sparse	Medium	Non-heading	NA	NA	NA	27.67	16.00	0.22	462.00	29.67	13.67	67	91
718	IT218481	Population 1	Cluster 1	Leaf	Broad elliptic	Green	Absent or sparse	Medium	Non-heading	NA	NA	NA	26.83	21.17	0.24	598.33	29.17	22.33	74	94
310	IT333795	Population 1	Cluster 1	Butterhead	Obovate	Green	Absent or sparse	Medium	Heading	Elliptic	Small	Medium	14.00	17.67	0.26	298.00	16.33	12.33	67	91
326	IT301057	Population 2	Cluster 2	Leaf	Broad elliptic	Green	Absent or sparse	Medium	Non-heading	NA	NA	NA	NA	NA	NA	NA	NA	NA	62	91
329	IT328699	Population 1	Cluster 1	Leaf	Elliptic	Green	Absent or sparse	Medium	Non-heading	NA	NA	NA	21.67	14.67	0.23	118.00	23.67	10.33	67	88
332	IT333797	Admixed	Cluster 2	Leaf	Elliptic	Red	Absent or sparse	Weak	Non-heading	NA	NA	NA	24.00	16.00	0.19	391.67	30.43	17.33	88	108
386	IT296643	Population 2	Cluster 2	Crisphead	Broad elliptic	Green	Medium	Weak	Semi-heading	Broad elliptic	Medium	Absent	24.67	23.67	0.22	431.67	28.00	19.00	88	115
388	IT217362	Population 2	Cluster 2	Leaf	Circular	Green	Medium	Medium	Non-heading	NA	NA	NA	24.00	19.50	0.14	373.33	25.33	17.33	80	100
431	IT331725	Admixed	Cluster 2	Leaf	Elliptic	Red	Absent or sparse	Weak	Non-heading	NA	NA	NA	27.33	17.50	0.16	325.00	29.33	15.67	75	101
432	IT331726	Population 2	Cluster 2	Crisphead	Broad elliptic	Green	Absent or sparse	Medium	NA	NA	NA	NA	23.67	18.67	0.16	218.33	25.50	16.67	82	113
434	IT331728	Population 2	Cluster 2	Crisphead	Broad elliptic	Green	Medium	Medium	NA	NA	NA	NA	23.33	17.00	0.14	303.33	26.33	16.00	92	121
457	IT32814	Population 2	Cluster 2	Crisphead	Circular	Green	Medium	Medium	Heading	Oblate	Very small	Absent	20.67	19.83	0.22	460.00	25.17	19.67	92	111
494	IT101048	Population 3	Cluster 3	Leaf	Elliptic	Red	Absent or sparse	Medium	Non-heading	NA	NA	NA	25.33	14.33	0.18	213.33	28.67	15.17	72	98
496	IT101267	Admixed	Cluster 3	Leaf	Circular	Red	Absent or sparse	Medium	Non-heading	NA	NA	NA	20.00	19.33	0.17	208.33	22.00	16.00	73	99
512	IT104877	Population 3	Cluster 3	Leaf	Elliptic	Red	Absent or sparse	Medium	Non-heading	NA	NA	NA	NA	NA	NA	NA	NA	NA	61	84
519	IT110820	Population 3	Cluster 3	Leaf	Broad elliptic	Red	Absent or sparse	Medium	Non-heading	NA	NA	NA	20.33	18.33	0.14	181.67	23.33	16.67	86	109
521	IT111109	Population 3	Cluster 3	Stem	Narrow elliptic	Red	Absent or sparse	Weak	Non-heading	NA	NA	NA	NA	NA	NA	NA	NA	NA	53	82
524	IT113364	Admixed	Cluster 2	Leaf	Circular	Red	Absent or sparse	Strong	Non-heading	NA	NA	NA	NA	NA	NA	NA	NA	NA	60	82
530	IT138082	Admixed	Cluster 3	Leaf	Elliptic	Red	Absent or sparse	Medium	Non-heading	NA	NA	NA	28.50	18.00	0.13	352.00	NA	12.33	70	95
539	IT171346	Population 3	Cluster 3	Stem	Narrow elliptic	Green	Absent or sparse	Weak	NA	NA	NA	NA	41.00	9.00	0.18	261.67	45.33	13.67	74	110
541	IT178618	Population 3	Cluster 3	Leaf	Circular	Red	Absent or sparse	Strong	Non-heading	NA	NA	NA	NA	NA	NA	NA	NA	NA	64	88
543	IT178685	Admixed	Cluster 3	Leaf	Elliptic	Red	Absent or sparse	Strong	Non-heading	NA	NA	NA	NA	NA	NA	NA	NA	NA	60	88
544	IT180492	Population 3	Cluster 3	Leaf	Circular	Red	Absent or sparse	Strong	Non-heading	NA	NA	NA	NA	NA	NA	NA	NA	NA	67	82
545	IT180566	Population 3	Cluster 3	Leaf	Broad elliptic	Green	Absent or sparse	Medium	Non-heading	NA	NA	NA	27.33	18.33	0.16	451.67	31.00	19.67	76	99
570	IT195215	Population 3	Cluster 3	Leaf	Elliptic	Red	Absent or sparse	Medium	Non-heading	NA	NA	NA	32.67	18.00	0.15	338.33	38.33	18.67	69	105
571	IT200490	Population 2	Cluster 2	Leaf	Circular	Green	Medium	Strong	Non-heading	NA	NA	NA	NA	NA	NA	NA	NA	NA	60	82
596	IT203504	Population 2	Cluster 2	Leaf	Triangular	Green	Absent or sparse	Weak	Non-heading	NA	NA	NA	36.33	13.00	0.19	786.67	37.33	20.00	92	114
865	IT260853	Admixed	Cluster 1	Leaf	Elliptic	Green	Absent or sparse	Weak	Non-heading	NA	NA	NA	34.67	18.50	0.30	306.67	35.17	15.33	74	95
616	IT209989	Admixed	Cluster 1	Leaf	Circular	Green	Absent or sparse	Medium	Non-heading	NA	NA	NA	15.33	15.83	0.18	341.67	19.83	14.67	73	97
625	IT215093	Population 1	Cluster 1	Leaf	Narrow elliptic	Green	Absent or sparse	Weak	Non-heading	NA	NA	NA	32.33	13.33	0.19	643.33	35.83	22.67	86	108
936	IT267590	Admixed	Cluster 2	Leaf	Elliptic	Green	Dense	Weak	Non-heading	NA	NA	NA	33.17	23.00	0.90	836.67	34.67	24.00	75	99
645	IT216988	Population 1	Cluster 1	Butterhead	Obovate	Red	Absent or sparse	Medium	Heading	Circular	Medium	Medium	15.60	17.00	0.19	301.67	19.33	14.67	86	105
670	IT217020	Population 2	Cluster 2	Leaf	Elliptic	Red	Absent or sparse	Weak	Non-heading	NA	NA	NA	NA	NA	NA	NA	NA	NA	61	91
705	IT217844	Population 2	Cluster 2	Leaf	Circular	Red	Dense	Strong	Non-heading	NA	NA	NA	25.33	24.67	0.17	583.33	26.67	22.33	100	119
709	IT218327	Population 2	Cluster 2	Leaf	Triangular	Green	Absent or sparse	Weak	Non-heading	NA	NA	NA	38.00	21.00	0.20	822.67	38.67	15.33	74	102
715	IT218478	Population 1	Cluster 1	Leaf	Broad elliptic	Green	Absent or sparse	Weak	Non-heading	NA	NA	NA	25.00	16.50	0.18	473.33	26.50	19.33	76	102
983	IT271133	Population 2	Cluster 2	Leaf	Elliptic	Red	Absent or sparse	Absent	Non-heading	NA	NA	NA	32.67	15.17	0.24	716.67	38.33	22.33	76	94
719	IT218482	Population 1	Cluster 1	Leaf	Broad elliptic	Green	Absent or sparse	Medium	Non-heading	NA	NA	NA	29.50	19.00	0.16	635.00	32.00	24.67	78	100
721	IT218484	Population 2	Cluster 2	Leaf	Elliptic	Green	Absent or sparse	Weak	Non-heading	NA	NA	NA	NA	NA	NA	NA	NA	NA	67	91
728	IT219075	Population 1	Cluster 1	Leaf	Broad elliptic	Green	Absent or sparse	Medium	Non-heading	NA	NA	NA	34.00	19.17	0.17	560.00	36.67	20.67	79	101
729	IT219076	Population 1	Cluster 1	Butterhead	Obovate	Green	Absent or sparse	Medium	Heading	Circular	Small	Very dense	16.00	20.33	0.28	376.67	19.00	15.33	79	104
737	IT219883	Population 2	Cluster 2	Leaf	Broad elliptic	Green	Medium	Medium	Non-heading	NA	NA	NA	33.00	19.83	0.25	706.67	34.33	23.00	77	99
738	IT219884	Population 1	Cluster 1	Butterhead	Circular	Red	Absent or sparse	Medium	NA	NA	NA	NA	25.00	24.17	0.15	566.67	24.33	24.33	80	102
742	IT219888	Admixed	Cluster 1	Butterhead	Obovate	Green	Medium	Medium	Heading	Elliptic	Small	Dense	17.67	18.33	0.22	435.00	22.67	17.00	73	97
746	IT219903	Population 1	Cluster 1	Butterhead	Oblate	Green	Absent or sparse	Medium	Heading	Circular	Medium	Medium	17.43	17.33	0.17	306.67	20.00	14.67	80	108
747	IT219904	Population 1	Cluster 1	Leaf	Broad elliptic	Green	Medium	Medium	Non-heading	NA	NA	NA	30.67	16.33	0.16	578.33	35.33	27.33	80	103
759	IT221493	Population 2	Cluster 2	Leaf	Elliptic	Green	Absent or sparse	Weak	Non-heading	NA	NA	NA	36.33	18.00	0.21	758.33	39.33	20.33	73	96
766	IT223593	Population 2	Cluster 2	Leaf	Circular	Green	Medium	Medium	Non-heading	NA	NA	NA	24.00	22.67	0.17	366.67	25.83	18.33	85	110
819	IT251822	Population 2	Cluster 2	Crisphead	Circular	Cyan	Medium	Weak	Heading	Circular	Small	Dense	18.00	21.67	0.26	530.00	17.50	15.67	103	118
822	IT251825	Admixed	Cluster 3	Leaf	Broad elliptic	Red	Absent or sparse	Strong	Non-heading	NA	NA	NA	29.33	17.00	0.14	493.33	32.67	23.00	88	128
825	IT251828	Population 1	Cluster 1	Leaf	Broad elliptic	Yellow	Absent or sparse	Weak	Non-heading	NA	NA	NA	33.33	22.67	0.25	587.33	36.00	16.00	67	95
828	IT251831	Admixed	Cluster 2	Leaf	Elliptic	Green	Medium	Medium	Non-heading	NA	NA	NA	23.00	18.50	0.15	516.67	25.00	21.00	88	111
991	IT271141	Population 2	Cluster 2	Leaf	Elliptic	Red	Absent or sparse	Weak	Non-heading	NA	NA	NA	26.83	17.00	0.29	605.00	29.00	20.33	76	89
866	IT260857	Admixed	Cluster 3	Leaf	Broad elliptic	Red	Absent or sparse	Medium	Non-heading	NA	NA	NA	NA	NA	NA	NA	NA	NA	62	82
871	IT260862	Population 3	Cluster 3	Leaf	Narrow elliptic	Green	Absent or sparse	Weak	Non-heading	NA	NA	NA	NA	NA	NA	NA	NA	NA	67	84
1042	IT273808	Population 3	Cluster 3	Leaf	Elliptic	Red	Medium	Strong	Non-heading	NA	NA	NA	35.33	24.67	0.19	463.33	41.50	17.00	76	87
940	IT267594	Admixed	Cluster 1	Leaf	Elliptic	Green	Absent or sparse	Medium	Non-heading	NA	NA	NA	33.67	23.67	0.19	734.00	37.33	19.67	71	89
954	IT271103	Population 2	Cluster 2	Leaf	Broad elliptic	Red	Absent or sparse	Strong	Non-heading	NA	NA	NA	29.67	23.67	0.25	689.67	33.67	19.00	70	91
958	IT271107	Population 2	Cluster 2	Leaf	Elliptic	Green	Absent or sparse	Weak	Non-heading	NA	NA	NA	29.17	19.33	0.14	771.67	37.67	21.00	79	104
960	IT271110	Population 1	Cluster 1	Leaf	Elliptic	Green	Medium	Strong	Non-heading	NA	NA	NA	38.33	20.00	0.22	856.67	40.00	21.00	70	102
965	IT271115	Population 2	Cluster 2	Leaf	Broad elliptic	Green	Absent or sparse	Weak	Non-heading	NA	NA	NA	35.83	17.00	0.14	773.33	40.33	21.33	74	99
972	IT271122	Population 2	Cluster 2	Romaine	Broad elliptic	Green	Absent or sparse	Weak	Heading	Elliptic	Medium	Medium	23.17	14.83	0.24	510.00	29.00	20.00	81	109
974	IT271124	Population 2	Cluster 2	Leaf	Elliptic	Green	Medium	Strong	Non-heading	NA	NA	NA	29.67	25.33	0.24	770.00	31.33	22.33	70	89
982	IT271132	Admixed	Cluster 2	Leaf	Elliptic	Red	Medium	Weak	Non-heading	NA	NA	NA	NA	NA	NA	NA	NA	NA	55	82
1082	IT274792	Population 3	Cluster 3	Leaf	Broad elliptic	Green	Absent or sparse	Weak	Non-heading	NA	NA	NA	23.80	19.17	0.31	231.67	27.83	12.00	78	100
985	IT271135	Population 2	Cluster 2	Leaf	Elliptic	Red	Absent or sparse	Weak	Non-heading	NA	NA	NA	33.67	19.33	0.33	779.00	37.00	18.33	70	89
1092	IT275246	Population 3	Cluster 3	Leaf	Elliptic	Greyish green	Absent or sparse	Absent	Non-heading	NA	NA	NA	29.17	14.33	0.34	388.33	34.50	19.00	74	92
992	IT271142	Admixed	Cluster 2	Crisphead	Obovate	Green	Absent or sparse	Strong	Heading	Oblate	Small	Medium	19.00	20.00	0.43	538.67	21.67	16.67	74	95
999	IT271149	Admixed	Cluster 1	Crisphead	Broad elliptic	Green	Absent or sparse	Medium	Heading	Elliptic	Medium	Very dense	19.00	16.67	0.23	438.33	17.33	15.67	81	110
1006	IT271158	Population 2	Cluster 2	Romaine	Broad elliptic	Green	Absent or sparse	Absent	Heading	Broad elliptic	Large	Loose	35.40	18.17	0.20	788.33	38.33	25.00	88	111
1008	IT271161	Population 1	Cluster 1	Leaf	Broad elliptic	Yellow	Absent or sparse	Weak	Non-heading	NA	NA	NA	NA	NA	NA	NA	NA	NA	65	90
1012	IT271165	Population 2	Cluster 2	Romaine	Elliptic	Green	Absent or sparse	Weak	Heading	Broad elliptic	Medium	Loose	25.83	13.10	0.22	501.67	30.67	15.50	81	101
1013	IT271166	Population 3	Cluster 3	Leaf	Broad elliptic	Red	Medium	Medium	Non-heading	NA	NA	NA	NA	NA	NA	NA	NA	NA	55	78
1015	IT273543	Population 3	Cluster 3	Leaf	Elliptic	Red	Absent or sparse	Medium	Non-heading	NA	NA	NA	NA	NA	NA	NA	NA	NA	57	78
1018	IT273555	Population 3	Cluster 3	Leaf	Elliptic	Green	Absent or sparse	Strong	Non-heading	NA	NA	NA	35.33	20.83	0.21	514.67	37.33	16.33	74	103
1032	IT273747	Admixed	Cluster 2	Leaf	Circular	Green	Dense	Weak	Non-heading	NA	NA	NA	29.33	28.67	0.23	696.00	33.00	20.33	71	89
1040	IT273774	Admixed	Cluster 1	Crisphead	Broad elliptic	Red	Absent or sparse	Medium	Semi-heading	Broad elliptic	Large	Absent	28.33	18.33	0.18	465.00	33.00	19.00	89	115
1134	IT275400	Population 2	Cluster 2	Leaf	Broad elliptic	Green	Medium	Medium	Non-heading	NA	NA	NA	25.83	20.00	0.29	730.00	30.00	24.00	80	100
1047	IT273850	Population 2	Cluster 2	Leaf	Elliptic	Red	Absent or sparse	Weak	Non-heading	NA	NA	NA	34.33	19.33	0.34	851.33	42.33	18.00	62	89
1053	IT273856	Population 1	Cluster 1	Crisphead	Obovate	Green	Absent or sparse	Medium	Heading	Broad elliptic	Medium	Very dense	18.83	19.67	0.14	348.33	18.67	16.33	81	110
1081	IT274682	Admixed	Cluster 2	Leaf	Elliptic	Green	Medium	Medium	Non-heading	NA	NA	NA	NA	NA	NA	NA	NA	NA	67	95
1139	IT275405	Population 2	Cluster 2	Leaf	Broad elliptic	Cyan	Absent or sparse	Weak	Non-heading	NA	NA	NA	29.67	24.83	0.37	566.67	33.83	14.67	70	87
1088	IT274878	Population 2	Cluster 2	Leaf	Elliptic	Cyan	Absent or sparse	Weak	Non-heading	NA	NA	NA	31.33	11.67	0.17	521.67	36.00	19.67	84	112
1150	IT275416	Admixed	Cluster 2	Leaf	Elliptic	Red	Absent or sparse	Medium	Non-heading	NA	NA	NA	19.67	14.33	0.36	256.67	22.33	16.67	74	92
1094	IT275250	Population 2	Cluster 2	Leaf	Broad elliptic	Red	Medium	Strong	Non-heading	NA	NA	NA	19.67	18.33	0.10	320.00	24.67	19.67	89	109
1095	IT275251	Admixed	Cluster 2	Leaf	Broad elliptic	Red	Medium	Strong	Non-heading	NA	NA	NA	25.00	29.67	0.20	488.67	27.33	19.67	74	99
1097	IT275253	Population 2	Cluster 2	Leaf	Broad elliptic	Red	Medium	Medium	Non-heading	NA	NA	NA	21.33	21.33	0.12	383.33	24.67	20.33	93	101
1100	IT275366	Admixed	Cluster 3	Leaf	Elliptic	Greyish green	Absent or sparse	Weak	Non-heading	NA	NA	NA	NA	NA	NA	NA	NA	NA	62	95
1105	IT275371	Population 2	Cluster 2	Leaf	Elliptic	Green	Absent or sparse	Weak	Non-heading	NA	NA	NA	NA	NA	NA	NA	NA	NA	69	89
1113	IT275379	Population 3	Cluster 3	Leaf	Elliptic	Red	Absent or sparse	Medium	Non-heading	NA	NA	NA	31.33	17.33	0.28	605.33	39.33	17.67	74	102
1159	IT275425	Population 2	Cluster 2	Leaf	Elliptic	Green	Absent or sparse	Weak	Non-heading	NA	NA	NA	21.33	14.17	0.32	205.00	24.67	13.33	77	98
1135	IT275401	Admixed	Cluster 2	Leaf	Elliptic	Red	Medium	Medium	Non-heading	NA	NA	NA	NA	NA	NA	NA	NA	NA	71	84
1137	IT275403	Population 2	Cluster 2	Leaf	Broad elliptic	Green	Absent or sparse	Weak	Non-heading	NA	NA	NA	28.33	15.50	0.24	600.00	31.67	20.33	81	102
1169	IT275435	Population 2	Cluster 2	Crisphead	Obovate	Green	Absent or sparse	Weak	Heading	NA	NA	NA	23.00	22.33	0.34	445.00	29.50	18.00	77	92
1148	IT275414	Population 2	Cluster 2	Leaf	Elliptic	Green	Medium	Medium	Non-heading	NA	NA	NA	NA	NA	NA	NA	NA	NA	62	93
1175	IT275441	Population 2	Cluster 2	Leaf	Broad elliptic	Cyan	Absent or sparse	Weak	Non-heading	NA	NA	NA	21.17	18.83	0.29	336.67	28.33	17.67	68	92
1151	IT275417	Admixed	Cluster 2	Stem	Narrow elliptic	Red	Absent or sparse	Weak	Non-heading	NA	NA	NA	NA	NA	NA	NA	NA	NA	61	84
1198	IT275464	Population 2	Cluster 2	Crisphead	Broad elliptic	Cyan	Dense	Medium	Heading	NA	NA	NA	22.67	20.67	0.25	503.33	29.00	20.33	74	94
1163	IT275429	Population 2	Cluster 2	Leaf	Elliptic	Green	Absent or sparse	Strong	Non-heading	NA	NA	NA	NA	NA	NA	NA	NA	NA	61	89
1220	IT275486	Population 2	Cluster 2	Romaine	Elliptic	Green	Absent or sparse	Weak	Heading	Elliptic	Medium	Medium	28.00	16.17	0.32	603.33	36.33	18.33	76	97
1171	IT275437	Population 2	Cluster 2	Romaine	Elliptic	Green	Absent or sparse	Weak	Heading	Elliptic	Medium	Absent	32.00	18.67	0.30	725.33	37.33	16.33	67	89
1290	IT277662	Admixed	Cluster 2	Leaf	Narrow elliptic	Green	Absent or sparse	Absent	Non-heading	NA	NA	NA	26.83	19.17	0.30	396.67	32.83	18.33	70	89
1194	IT275460	Population 1	Cluster 1	Leaf	Broad elliptic	Green	Absent or sparse	Medium	Non-heading	NA	NA	NA	38.17	19.33	0.13	773.33	43.67	23.00	79	103
1305	IT277870	Population 3	Cluster 3	Leaf	Elliptic	Red	Absent or sparse	Weak	Non-heading	NA	NA	NA	33.50	18.50	0.32	556.67	33.00	24.17	70	98
1201	IT275467	Population 2	Cluster 2	Leaf	Elliptic	Green	Dense	Strong	Non-heading	NA	NA	NA	NA	NA	NA	NA	NA	NA	60	82
1202	IT275468	Admixed	Cluster 2	Leaf	Elliptic	Red	Absent or sparse	Weak	Non-heading	NA	NA	NA	NA	NA	NA	NA	NA	NA	70	95
1214	IT275480	Admixed	Cluster 2	Leaf	Elliptic	Cyan	Absent or sparse	Absent	Non-heading	NA	NA	NA	NA	NA	NA	NA	NA	NA	70	89
1333	IT284420	Population 1	Cluster 1	Romaine	Circular	Green	Absent or sparse	Medium	Heading	NA	Small	Absent	15.67	19.83	0.27	343.33	20.00	16.83	72	92
1233	IT275499	Population 2	Cluster 2	Leaf	Broad elliptic	Green	Absent or sparse	Medium	Non-heading	NA	NA	NA	27.83	19.67	0.12	830.00	32.33	24.33	91	114
1234	IT275500	Population 1	Cluster 1	Butterhead	Obovate	Green	Absent or sparse	Medium	Heading	Circular	Small	Medium	15.17	14.33	0.20	351.67	20.17	16.67	76	100
1235	IT275501	Population 2	Cluster 2	Romaine	Broad elliptic	Green	Absent or sparse	Medium	Heading	Broad elliptic	Large	Absent	28.00	18.33	0.18	596.67	30.33	19.67	87	104
1236	IT275502	Population 2	Cluster 2	Romaine	Elliptic	Green	Absent or sparse	Weak	Heading	Elliptic	Medium	Medium	29.33	15.33	0.25	535.00	34.33	16.67	87	110
1240	IT275506	Population 2	Cluster 2	Romaine	Elliptic	Green	Absent or sparse	Weak	Heading	Circular	Small	Absent	27.17	17.67	0.18	613.33	30.00	18.33	95	115
1249	IT275516	Population 1	Cluster 1	Leaf	Elliptic	Green	Absent or sparse	Medium	Non-heading	NA	NA	NA	28.33	13.00	0.14	388.33	36.33	19.67	82	101
1263	IT275993	Admixed	Cluster 2	Leaf	Elliptic	Red	Absent or sparse	Medium	Non-heading	NA	NA	NA	25.00	19.33	0.24	515.33	30.00	18.67	74	95
1271	IT276164	Admixed	Cluster 3	Leaf	Broad elliptic	Green	Medium	Strong	Non-heading	NA	NA	NA	24.67	18.83	0.14	611.67	28.00	24.00	94	133
1277	IT277418	Population 1	Cluster 1	Leaf	Elliptic	Green	Absent or sparse	Medium	Non-heading	NA	NA	NA	32.50	22.50	0.27	782.00	35.00	20.50	74	89
1283	IT277655	Population 1	Cluster 1	Leaf	Broad obtrullate	Green	Absent or sparse	Weak	Non-heading	NA	NA	NA	35.00	18.67	0.38	626.00	35.67	18.00	74	95
1346	IT284433	Admixed	Cluster 3	Leaf	Elliptic	Red	Absent or sparse	Weak	Non-heading	NA	NA	NA	27.67	17.67	0.21	540.00	32.67	20.67	72	90
1303	IT277868	Population 2	Cluster 2	Leaf	Broad elliptic	Green	Medium	Medium	Non-heading	NA	NA	NA	29.00	22.50	0.12	786.67	34.00	24.33	94	111
1366	IT284453	Population 2	Cluster 2	Leaf	Obovate	Cyan	Medium	Strong	Non-heading	NA	NA	NA	23.33	20.17	0.42	508.33	31.83	18.67	68	92
1313	IT280091	Population 2	Cluster 2	Leaf	Broad elliptic	Red	Medium	Medium	Non-heading	NA	NA	NA	25.00	22.17	0.14	478.33	29.67	22.00	86	106
1314	IT280092	Population 2	Cluster 2	Leaf	Broad elliptic	Red	Dense	Strong	Non-heading	NA	NA	NA	23.67	21.00	0.11	463.33	28.00	22.33	87	111
1443	IT284530	Admixed	Cluster 1	Leaf	Broad elliptic	Red	Absent or sparse	Weak	Non-heading	NA	NA	NA	22.83	18.00	0.26	396.67	26.50	19.83	74	94
1338	IT284425	Population 1	Cluster 1	Leaf	Elliptic	Green	Absent or sparse	Weak	Non-heading	NA	NA	NA	29.33	19.00	0.22	571.33	32.67	19.33	71	98
1344	IT284431	Population 1	Cluster 1	Butterhead	Circular	Green	Absent or sparse	Medium	Heading	Elliptic	Very small	Very dense	15.67	16.43	0.16	203.33	15.83	13.33	73	100
1549	IT289529	Population 2	Cluster 2	Leaf	Elliptic	Cyan	Absent or sparse	Weak	Non-heading	NA	NA	NA	23.33	17.17	0.41	520.00	30.33	19.67	72	94
1353	IT284440	Population 2	Cluster 2	Leaf	Broad elliptic	Green	Absent or sparse	Medium	Non-heading	NA	NA	NA	27.00	25.33	0.25	1,940.33	28.33	19.33	74	95
1635	IT293940	Admixed	Cluster 2	Leaf	Elliptic	Green	Absent or sparse	Weak	Non-heading	NA	NA	NA	32.67	12.67	0.19	481.67	37.17	19.33	76	98
1371	IT284458	Admixed	Cluster 2	Leaf	Broad elliptic	Green	Absent or sparse	Medium	Non-heading	NA	NA	NA	NA	NA	NA	NA	NA	NA	67	88
1375	IT284462	Population 2	Cluster 2	Butterhead	Broad elliptic	Red	Absent or sparse	Medium	Heading	Oblate	Large	Dense	20.67	19.67	0.18	370.00	18.33	17.67	88	110
1380	IT284467	Population 1	Cluster 1	Romaine	Broad elliptic	Green	Absent or sparse	Weak	NA	NA	NA	NA	33.33	19.00	0.13	811.67	39.67	24.00	77	101
1381	IT284468	Population 1	Cluster 1	Butterhead	Obovate	Green	Absent or sparse	Medium	Heading	Circular	Large	Dense	21.33	19.50	0.18	333.67	21.83	70.33	80	109
1387	IT284474	Population 2	Cluster 2	Crisphead	Broad elliptic	Green	Absent or sparse	Medium	Heading	Circular	Medium	Medium	25.33	23.33	0.20	693.33	29.00	21.50	85	107
1395	IT284482	Population 1	Cluster 1	Butterhead	Obovate	Green	Absent or sparse	Strong	Heading	Circular	Small	Very dense	14.83	15.83	0.22	303.33	16.17	13.33	81	104
1416	IT284503	Population 2	Cluster 2	Leaf	Broad elliptic	Red	Absent or sparse	Medium	Non-heading	NA	NA	NA	32.67	18.33	0.13	821.67	35.33	25.00	94	122
1421	IT284508	Admixed	Cluster 1	Butterhead	Oblate	Green	Absent or sparse	Medium	Heading	Elliptic	Small	Dense	12.50	12.93	0.26	268.33	18.33	15.33	74	105
1424	IT284511	Population 2	Cluster 2	Crisphead	Circular	Green	Medium	Weak	Heading	Elliptic	Very small	Absent	22.50	23.00	0.26	503.00	22.50	17.50	82	102
1760	IT294071	Population 2	Cluster 2	Leaf	Elliptic	Green	Absent or sparse	Weak	Non-heading	NA	NA	NA	31.00	20.83	0.37	1,008.33	38.00	24.33	84	112
1449	IT284536	Population 1	Cluster 1	Crisphead	Broad elliptic	Green	Absent or sparse	Medium	Heading	Broad elliptic	Medium	Dense	24.33	21.17	0.19	573.33	25.00	20.67	98	120
1451	IT284538	Population 1	Cluster 1	Butterhead	Obovate	Green	Absent or sparse	Medium	Heading	Circular	Medium	Dense	16.00	15.67	0.20	493.33	18.67	17.33	91	107
1453	IT284540	Population 2	Cluster 2	Romaine	Broad elliptic	Red	Absent or sparse	Medium	Heading	Elliptic	Medium	Loose	25.33	19.17	0.24	663.33	34.67	21.00	75	97
1454	IT284541	Population 2	Cluster 2	Leaf	Elliptic	Red	Absent or sparse	Medium	Non-heading	NA	NA	NA	NA	NA	NA	NA	NA	NA	80	108
1466	IT284553	Population 1	Cluster 1	Butterhead	Obovate	Green	Absent or sparse	Medium	Heading	Broad elliptic	Medium	Very dense	15.00	14.83	0.18	381.67	17.50	15.67	74	100
1475	IT284562	Population 1	Cluster 1	Butterhead	Broad oblate	Green	Absent or sparse	Medium	Heading	Broad elliptic	Small	Very dense	14.50	15.00	0.22	331.67	15.83	14.67	94	119
1482	IT288857	Population 2	Cluster 2	Crisphead	Broad elliptic	Green	Medium	Strong	NA	NA	NA	NA	26.33	23.67	0.11	543.33	29.83	23.00	94	114
1497	IT289477	Population 2	Cluster 2	Romaine	Broad elliptic	Green	Absent or sparse	Medium	NA	NA	NA	NA	31.33	21.33	0.12	980.00	37.00	24.67	91	115
1537	IT289517	Admixed	Cluster 2	Leaf	Broad elliptic	Green	Medium	Medium	Non-heading	NA	NA	NA	28.33	19.00	0.13	740.00	35.33	24.00	84	108
1546	IT289526	Population 2	Cluster 2	Romaine	Elliptic	Green	Absent or sparse	Medium	Heading	Broad elliptic	Medium	Medium	17.00	12.50	0.21	593.33	24.67	18.33	75	99
1809	IT294122	Population 2	Cluster 2	Crisphead	Circular	Green	Medium	Weak	Heading	NA	NA	NA	24.50	23.17	0.22	446.67	27.83	21.00	74	87
1553	IT289533	Population 1	Cluster 1	Butterhead	Obovate	Green	Absent or sparse	Medium	Heading	Circular	Small	Very dense	14.00	15.17	0.28	508.33	17.00	15.50	83	101
1557	IT289537	Population 2	Cluster 2	Leaf	Broad elliptic	Red	Absent or sparse	Medium	Non-heading	NA	NA	NA	36.50	18.67	0.13	603.33	41.33	21.00	88	109
1563	IT289543	Population 2	Cluster 2	Butterhead	Oblate	Green	Absent or sparse	Medium	Heading	Circular	Small	Very dense	13.17	9.67	0.15	358.33	15.33	15.00	84	105
1566	IT289546	Population 2	Cluster 2	Leaf	Circular	Green	Medium	Strong	Non-heading	NA	NA	NA	30.33	23.17	0.11	696.67	35.00	25.33	85	115
1581	IT289561	Population 1	Cluster 1	Butterhead	Circular	Green	Absent or sparse	Medium	Heading	Circular	Large	Dense	21.50	22.67	0.36	658.33	22.50	18.67	94	116
1586	IT289566	Population 2	Cluster 2	Leaf	Broad obtrullate	Green	Absent or sparse	Medium	Non-heading	NA	NA	NA	32.00	17.00	0.15	848.33	32.33	24.00	89	111
1593	IT289573	Population 2	Cluster 2	Leaf	Broad elliptic	Red	Medium	Strong	Non-heading	NA	NA	NA	30.00	23.17	0.14	678.33	33.67	22.67	88	128
1606	IT289586	Population 2	Cluster 2	Butterhead	Obovate	Red	Absent or sparse	Medium	Heading	Circular	Medium	Dense	15.77	15.33	0.14	303.33	19.00	17.33	82	110
1609	IT289589	Population 2	Cluster 2	Leaf	Broad elliptic	Red	Absent or sparse	Strong	Non-heading	NA	NA	NA	27.67	16.83	0.20	466.67	34.17	19.67	88	112
1619	IT290069	Population 2	Cluster 2	Romaine	Elliptic	Red	Absent or sparse	Medium	Heading	Elliptic	Medium	Loose	25.17	16.33	0.16	370.00	32.00	18.00	87	106
1622	IT290072	Population 2	Cluster 2	Leaf	Elliptic	Red	Absent or sparse	Medium	Non-heading	NA	NA	NA	32.67	18.17	0.12	425.00	36.67	21.33	88	106
1623	IT291820	Population 1	Cluster 1	Butterhead	Circular	Green	Absent or sparse	Medium	Heading	Circular	Small	Medium	15.83	20.60	0.24	425.00	16.17	15.00	73	95
1629	IT293747	Admixed	Cluster 3	Leaf	Broad elliptic	Green	Medium	Strong	Non-heading	NA	NA	NA	28.33	26.67	0.11	736.67	34.67	26.67	83	111
1633	IT293938	Admixed	Cluster 1	Leaf	Broad elliptic	Green	Medium	Weak	Non-heading	NA	NA	NA	28.67	21.67	0.27	816.67	30.33	21.00	74	102
1888	IT296633	Population 1	Cluster 1	Leaf	Triangular	Yellow	Dense	Weak	Non-heading	NA	NA	NA	33.67	28.67	0.44	933.33	36.67	24.67	84	105
1637	IT293942	Admixed	Cluster 1	Leaf	Broad elliptic	Red	Absent or sparse	Medium	Non-heading	NA	NA	NA	31.33	24.33	0.20	595.00	34.00	20.67	80	101
1646	IT293951	Population 1	Cluster 1	Butterhead	Circular	Green	Absent or sparse	Medium	Heading	Circular	Medium	Medium	20.67	19.50	0.26	455.00	21.83	18.67	72	96
1647	IT293952	Population 1	Cluster 1	Butterhead	Obovate	Green	Absent or sparse	Strong	Heading	Circular	Small	Very dense	18.67	17.67	0.12	400.00	20.00	16.67	81	104
1651	IT293956	Population 1	Cluster 1	Butterhead	Obovate	Green	Absent or sparse	Medium	Heading	Circular	Small	Very dense	16.17	18.67	0.16	433.33	18.00	16.33	81	101
1656	IT293961	Population 1	Cluster 1	Leaf	Broad elliptic	Green	Absent or sparse	Strong	Non-heading	NA	NA	NA	20.00	17.33	0.23	560.00	27.33	21.00	87	114
1681	IT293986	Population 2	Cluster 2	Leaf	Broad elliptic	Green	Absent or sparse	Medium	Non-heading	NA	NA	NA	26.33	20.17	0.12	696.67	31.33	20.33	81	104
1703	IT294010	Admixed	Cluster 2	Leaf	Broad elliptic	Green	Medium	Weak	Non-heading	NA	NA	NA	32.00	23.00	0.34	642.67	35.00	19.67	71	95
1711	IT294018	Population 2	Cluster 2	Crisphead	Obovate	Green	Absent or sparse	Medium	Heading	Elliptic	Medium	Very dense	15.17	18.17	0.22	533.33	24.33	18.00	84	111
1716	IT294023	Population 2	Cluster 2	Leaf	Elliptic	Green	Absent or sparse	Medium	Non-heading	NA	NA	NA	NA	NA	NA	NA	NA	NA	67	95
1719	IT294027	Population 1	Cluster 1	Butterhead	Obovate	Green	Absent or sparse	Medium	Heading	Circular	Medium	Loose	15.33	15.00	0.26	395.00	21.33	18.67	76	106
1730	IT294039	Admixed	Cluster 2	Crisphead	Broad elliptic	Green	Absent or sparse	Strong	Heading	Broad elliptic	Medium	Medium	22.83	15.00	0.19	485.00	23.33	19.00	80	104
1734	IT294043	Population 2	Cluster 2	Leaf	Broad elliptic	Red	Medium	Medium	Non-heading	NA	NA	NA	24.67	21.33	0.20	473.33	31.00	20.33	74	102
1740	IT294049	Population 1	Cluster 2	Leaf	Elliptic	Red	Absent or sparse	Weak	Non-heading	NA	NA	NA	27.33	20.33	0.28	373.33	30.33	18.33	74	99
1741	IT294050	Population 1	Cluster 1	Butterhead	Oblate	Green	Absent or sparse	Medium	Heading	Elliptic	Small	Very dense	17.33	19.00	0.23	305.00	17.00	17.00	85	110
1755	IT294066	Population 2	Cluster 2	Romaine	Elliptic	Cyan	Absent or sparse	Weak	NA	NA	NA	NA	26.67	16.67	0.17	650.00	32.67	20.33	80	100
1935	IT300157	Population 3	Cluster 3	Leaf	Elliptic	Cyan	Absent or sparse	Weak	Non-heading	NA	NA	NA	28.33	18.50	0.36	611.67	30.33	20.00	77	98
1800	IT294113	Population 2	Cluster 2	Crisphead	Circular	Green	Medium	Medium	Semi-heading	Broad elliptic	Large	Absent	23.33	27.00	0.24	776.67	30.33	23.33	90	115
1801	IT294114	Population 1	Cluster 1	Crisphead	Broad oblate	Red	Medium	Medium	Heading	Circular	Very small	Very dense	13.50	16.17	0.15	221.67	10.67	10.00	94	119
1808	IT294121	Admixed	Cluster 2	Leaf	Broad obtrullate	Green	Medium	Weak	Non-heading	NA	NA	NA	26.33	20.17	0.13	736.67	30.67	25.00	91	120
1950	IT300181	Population 1	Cluster 1	Leaf	Triangular	Green	Absent or sparse	Weak	Non-heading	NA	NA	NA	27.17	18.33	0.25	693.33	31.33	24.67	74	92
1850	IT294166	Admixed	Cluster 2	Leaf	Broad obtrullate	Red	Absent or sparse	Weak	Non-heading	NA	NA	NA	21.00	16.67	0.14	481.67	23.33	22.33	90	111
1857	IT294176	Population 2	Cluster 2	Crisphead	Broad oblate	Green	Dense	Medium	NA	NA	NA	NA	30.00	25.67	0.15	778.33	32.67	25.33	87	116
1875	IT294256	Population 2	Cluster 2	Romaine	Elliptic	Red	Absent or sparse	Medium	Heading	Broad elliptic	Small	Absent	23.83	17.83	0.22	498.33	26.33	13.00	82	109
1886	IT294296	Population 2	Cluster 2	Leaf	Triangular	Red	Absent or sparse	Medium	Non-heading	NA	NA	NA	32.33	21.83	0.14	616.67	37.67	23.33	79	105
2133	IT328563	Population 2	Cluster 2	Leaf	Broad elliptic	Green	Dense	Medium	Non-heading	NA	NA	NA	20.50	19.83	0.30	381.67	24.67	19.33	73	90
1889	IT296634	Admixed	Cluster 2	Romaine	Broad elliptic	Green	Absent or sparse	Medium	Heading	Broad elliptic	Large	Absent	32.50	19.50	0.17	698.33	33.50	21.50	73	97
1894	IT296639	Population 1	Cluster 1	Leaf	Elliptic	Green	Absent or sparse	Medium	Non-heading	NA	NA	NA	23.67	17.33	0.24	429.33	32.33	14.00	74	97
1895	IT296640	Population 1	Cluster 1	Butterhead	Broad elliptic	Green	Absent or sparse	Medium	Heading	Broad elliptic	Medium	Loose	21.67	22.33	0.24	508.67	24.00	18.67	71	93
1905	IT296687	Population 2	Cluster 2	Romaine	Broad elliptic	Green	Absent or sparse	Medium	NA	NA	NA	NA	29.67	19.17	0.17	855.00	31.67	25.67	91	109
1907	IT297033	Population 1	Cluster 1	Leaf	Broad elliptic	Green	Absent or sparse	Medium	Non-heading	NA	NA	NA	23.67	20.00	0.23	562.00	29.67	19.67	71	95
1923	IT300140	Population 2	Cluster 2	Romaine	Broad elliptic	Green	Absent or sparse	Weak	Heading	Elliptic	Very small	Absent	28.33	17.67	0.29	465.33	31.67	17.33	78	97
201	IT328608	Population 2	Cluster 2	Leaf	Broad elliptic	Cyan	Medium	Medium	Non-heading	NA	NA	NA	26.83	18.17	0.29	483.33	31.17	18.67	76	100
1938	IT300166	Population 2	Cluster 2	Romaine	Broad elliptic	Green	Absent or sparse	Medium	Heading	Broad elliptic	Large	Absent	29.17	17.33	0.25	628.33	31.67	21.00	79	106
1939	IT300167	Population 1	Cluster 1	Leaf	Broad elliptic	Green	Absent or sparse	Strong	Non-heading	NA	NA	NA	19.67	17.27	0.26	400.00	22.00	20.33	82	110
1946	IT300176	Population 1	Cluster 1	Butterhead	Obovate	Green	Absent or sparse	Strong	Heading	Circular	Small	Very dense	14.83	15.97	0.16	278.33	16.17	12.33	73	103
1948	IT300178	Population 1	Cluster 1	Leaf	Elliptic	Green	Absent or sparse	Weak	Non-heading	NA	NA	NA	21.50	13.50	0.25	284.00	29.00	14.50	67	95
2159	IT328631	Population 2	Cluster 2	Leaf	Elliptic	Green	Absent or sparse	Weak	Non-heading	NA	NA	NA	26.00	17.17	0.25	435.00	29.67	19.67	74	95
1953	IT300189	Admixed	Cluster 2	Butterhead	Oblate	Green	Absent or sparse	Weak	Heading	Oblate	Small	Very dense	17.33	19.83	0.24	450.00	17.17	15.33	94	119
1958	IT300197	Population 1	Cluster 1	Butterhead	Oblate	Red	Absent or sparse	Medium	Heading	Circular	Small	Dense	16.50	15.67	0.27	326.67	15.67	15.00	81	113
1960	IT300199	Admixed	Cluster 1	Leaf	Elliptic	Green	Absent or sparse	Medium	Non-heading	NA	NA	NA	26.33	17.67	0.24	606.67	32.67	17.33	74	103
1964	IT300204	Population 1	Cluster 1	Leaf	Elliptic	Green	Absent or sparse	Weak	Non-heading	NA	NA	NA	23.33	18.33	0.24	479.33	27.33	17.33	71	93
1965	IT300206	Admixed	Cluster 2	Crisphead	Circular	Green	Medium	Medium	Semi-heading	Other	Medium	Loose	19.00	18.33	0.17	361.67	22.33	16.17	81	103
1968	IT300211	Population 2	Cluster 2	Leaf	Broad elliptic	Red	Absent or sparse	Medium	Non-heading	NA	NA	NA	27.33	24.33	0.26	521.33	31.67	17.67	71	95
1969	IT300212	Population 1	Cluster 1	Butterhead	Circular	Green	Absent or sparse	Medium	Heading	Circular	Medium	Very dense	16.17	18.83	0.25	325.00	16.83	13.00	75	103
1971	IT300214	Admixed	Cluster 2	Leaf	Elliptic	Red	Absent or sparse	Weak	Non-heading	NA	NA	NA	NA	NA	NA	NA	NA	NA	61	82
1980	IT300225	Population 1	Cluster 1	Butterhead	Circular	Green	Absent or sparse	Medium	Heading	Circular	Small	Very dense	18.67	20.00	0.25	405.00	19.83	15.00	83	104
1983	IT300229	Population 1	Cluster 1	Butterhead	Circular	Green	Absent or sparse	Strong	Heading	Circular	Small	Very dense	17.67	20.00	0.26	328.33	16.00	14.67	80	108
2010	IT300257	Population 1	Cluster 1	Butterhead	Circular	Green	Absent or sparse	Medium	Heading	Circular	Very small	Very dense	12.67	14.33	0.18	273.33	13.83	14.67	79	99
2016	IT300264	Population 1	Cluster 1	Butterhead	Circular	Green	Absent or sparse	Medium	Heading	Oblate	Very small	Very dense	10.17	11.17	0.14	305.00	11.33	13.00	90	103
2018	IT300266	Population 1	Cluster 1	Butterhead	Obovate	Green	Absent or sparse	Medium	Heading	Circular	Medium	Dense	20.33	20.17	0.16	435.00	19.33	16.67	88	101
2020	IT300268	Population 1	Cluster 1	Butterhead	Circular	Red	Absent or sparse	Strong	Heading	Circular	Small	Very dense	14.33	13.33	0.23	311.67	15.83	12.67	76	102
2057	IT300306	Population 1	Cluster 1	Crisphead	Broad oblate	Green	Medium	Medium	Heading	Elliptic	Small	Dense	18.33	22.33	0.23	515.00	20.33	16.67	92	110
2058	IT300307	Population 2	Cluster 2	Romaine	Elliptic	Green	Absent or sparse	Weak	NA	NA	NA	NA	37.00	20.50	0.16	962.00	45.67	25.33	93	108
2061	IT300310	Admixed	Cluster 1	Crisphead	Circular	Green	Medium	Medium	Semi-heading	Circular	Medium	Loose	21.33	19.33	0.28	485.00	22.00	17.67	88	109
2062	IT300311	Population 1	Cluster 1	Butterhead	Obovate	Green	Absent or sparse	Medium	Heading	Circular	Small	Very dense	19.50	18.33	0.18	393.33	21.00	15.33	80	101
2064	IT300313	Population 3	Cluster 3	Leaf	Elliptic	Green	Absent or sparse	Weak	Non-heading	NA	NA	NA	36.50	13.75	0.19	419.00	41.00	15.00	64	84
2069	IT300318	Admixed	Cluster 1	Butterhead	Circular	Green	Absent or sparse	Medium	Heading	Broad elliptic	Medium	Dense	19.00	19.00	0.15	443.33	20.33	14.33	89	111
2080	IT300574	Admixed	Cluster 1	Leaf	Elliptic	Green	Absent or sparse	Medium	Non-heading	NA	NA	NA	26.00	19.67	0.24	648.67	30.67	18.33	74	95
2082	IT300576	Admixed	Cluster 2	Leaf	Broad oblate	Green	Medium	Weak	Non-heading	NA	NA	NA	26.67	24.00	0.26	826.00	29.00	24.00	71	95
2099	IT300980	Population 2	Cluster 2	Leaf	Elliptic	Green	Absent or sparse	Weak	Non-heading	NA	NA	NA	20.50	13.50	0.21	162.00	24.00	12.00	74	90
2120	IT301995	Admixed	Cluster 2	Leaf	Elliptic	Green	Absent or sparse	Medium	Non-heading	NA	NA	NA	29.67	22.33	0.27	666.67	33.33	22.00	74	95
2217	IT333748	Population 2	Cluster 2	Leaf	Broad elliptic	Green	Dense	Medium	Non-heading	NA	NA	NA	23.17	23.00	0.30	450.00	26.33	22.33	74	94
2139	IT328584	Admixed	Cluster 1	Butterhead	Oblate	Green	Absent or sparse	Medium	Heading	Circular	Small	Very dense	15.67	16.67	0.16	288.33	16.17	13.67	75	98
2140	IT328585	Population 2	Cluster 2	Romaine	Elliptic	Green	Absent or sparse	Medium	Heading	Broad elliptic	Large	Loose	28.67	16.43	0.20	476.67	34.33	16.83	75	97
284	IT333762	Population 2	Cluster 2	Leaf	Elliptic	Green	Absent or sparse	Weak	Non-heading	NA	NA	NA	27.17	20.83	0.34	461.67	30.67	18.33	74	90
2162	IT328640	Admixed	Cluster 1	Leaf	Narrow elliptic	Green	Medium	Weak	Non-heading	NA	NA	NA	NA	NA	NA	NA	NA	NA	64	89
2163	IT328654	Admixed	Cluster 3	Leaf	Elliptic	Red	Absent or sparse	Weak	Non-heading	NA	NA	NA	24.50	13.30	0.27	126.00	29.00	10.00	67	97
2168	IT328685	Admixed	Cluster 1	Leaf	Elliptic	Green	Absent or sparse	Medium	Non-heading	NA	NA	NA	17.00	13.00	0.31	261.00	19.50	12.00	67	82
2169	IT328686	Admixed	Cluster 1	Leaf	Broad elliptic	Green	Medium	Medium	Non-heading	NA	NA	NA	26.00	21.50	0.14	581.67	31.33	23.67	79	99
2179	IT331690	Population 3	Cluster 3	Stem	Narrow elliptic	Red	Medium	Weak	Non-heading	NA	NA	NA	NA	NA	NA	NA	NA	NA	61	82
2183	IT331694	Population 2	Cluster 2	Leaf	Triangular	Red	Absent or sparse	Medium	Non-heading	NA	NA	NA	32.50	23.00	0.13	550.00	41.33	23.00	92	114
2189	IT331700	Population 1	Cluster 1	Crisphead	Circular	Green	Dense	Medium	NA	NA	NA	NA	21.00	16.33	0.13	485.00	24.33	22.33	80	104
2190	IT331701	Population 2	Cluster 2	Leaf	Elliptic	Green	Medium	Medium	Non-heading	NA	NA	NA	32.67	19.00	0.13	956.67	34.33	26.00	85	106
2191	IT331702	Population 2	Cluster 2	Leaf	Broad elliptic	Red	Medium	Medium	Non-heading	NA	NA	NA	29.33	19.67	0.24	482.00	34.33	16.67	74	99
2193	IT331704	Population 1	Cluster 1	Butterhead	Circular	Green	Absent or sparse	Strong	Heading	Circular	Very small	Very dense	17.83	16.83	0.16	401.67	17.33	15.67	80	101
2196	IT331707	Population 2	Cluster 2	Romaine	Obovate	Green	Absent or sparse	Medium	Heading	Circular	Small	Dense	16.17	13.43	0.15	343.33	16.33	14.67	88	114
2198	IT331709	Population 2	Cluster 2	Leaf	Broad obtrullate	Green	Absent or sparse	Medium	Non-heading	NA	NA	NA	21.33	18.33	0.13	730.00	24.67	22.67	92	118
2203	IT331714	Population 2	Cluster 2	Crisphead	Broad obtrullate	Green	Dense	Medium	NA	NA	NA	NA	20.33	22.00	0.14	756.67	23.33	23.00	98	118
2205	IT331716	Population 1	Cluster 1	Butterhead	Obovate	Green	Absent or sparse	Medium	NA	NA	NA	NA	13.17	14.83	0.18	266.67	13.00	12.33	93	113
293	IT333778	Population 2	Cluster 2	Leaf	Broad elliptic	Red	Medium	Medium	Non-heading	NA	NA	NA	24.00	17.83	0.27	325.00	29.83	17.33	72	92
2226	IT333766	Population 2	Cluster 2	Leaf	Broad elliptic	Green	Medium	Medium	Non-heading	NA	NA	NA	22.17	20.83	0.16	448.33	24.33	18.00	75	99
