# Supplementary material for: Genetic Diversity and Evaluation of Agro-Morphological Traits in Lettuce Core Collection
Source: Plants (Basel). 2024 Dec 19;13(24):3552. doi: 10.3390/plants13243552 (PMC11679554; doi:10.3390/plants13243552)
Supplement: Supplementary file 1 [file plants-13-03552-s001.zip › Table S5.xlsx]

## Sheet: Table S5
Table S5. Comparison of genetic diversity for qualitative agro-morphological traits between the entire and core collection of Lactuca germplasm.
Character	Entire collection				Core collection
	I'	H'	J		I'	H'	J
Plant growth type	1.33	0.75	0.74		1.13	0.57	0.70
Leaf shape	1.92	0.83	0.87		1.67	0.76	0.76
Leaf color	1.03	0.63	0.64		0.87	0.49	0.54
Density of leaf margin incisions	0.85	0.59	0.78		0.71	0.42	0.65
Leaf blistering	1.14	0.66	0.71		1.11	0.63	0.69
Head formation	0.87	0.70	0.79		0.73	0.52	0.66
Head shape in longitudinal section	0.90	0.96	0.56		0.73	0.97	0.45
Head size	0.88	0.96	0.55		0.73	0.97	0.53
Head density	0.91	0.96	0.57		0.82	0.98	0.51
Mean	1.09	0.78	0.69		0.94	0.70	0.61
I', Shannon-Weaver diversity index; H', Nei's genetic diversity index; J, genetic evenness.
