# Supplementary material for: Genetic Diversity and Evaluation of Agro-Morphological Traits in Lettuce Core Collection
Source: Plants (Basel). 2024 Dec 19;13(24):3552. doi: 10.3390/plants13243552 (PMC11679554; doi:10.3390/plants13243552)
Supplement: Supplementary file 1 [file plants-13-03552-s001.zip › Table S6.xlsx]

## Sheet: Table S5
Table S6. Average cluster values of agricultural traits of lettuce core collection.
Cluster	N	LL	LW	LT	PW	HH	HD	DTB	DTF
1	91	21.92±6.96c	18.20±3.01a	0.22±0.06a	456.89±164.26b	24.49±8.03c	17.96±6.69a	78.41±7.21a	102.01±7.57a
2	170	26.54±5.24b	19.08±3.49a	0.22±0.09a	571.96±208.96a	30.63±6.00b	19.54±3.21a	80.00±8.72a	102.70±9.22a
3	39	29.80±5.83a	17.78±3.85a	0.20±0.07a	429.27±156.92b	34.26±7.63a	18.14±3.99a	77.41±7.16a	103.81±11.76a
p-value		***			***	***
Mean ± SD; N, number of germplasm; LL, leaf length; LW, leaf width; LT, leaf thickness; PW, plant weight;
HH, head height; HD, head diameter; DTB, days to 50% bolting; DTF, days to 50% flowering.
Values in the same column marked by different superscript letters are significantly different (p < 0.05);
*** represent significant at p < 0.001.
